# Supplementary material for: 1-Ammonio­naphthalene-2-sulfonate
Source: Acta Crystallogr Sect E Struct Rep Online. 2009 Sep 19;65(Pt 10):o2505. doi: 10.1107/S1600536809036538 (PMC2970290; doi:10.1107/S1600536809036538)
Supplement: Supplementary file 2 [file e-65-o2505-Isup2.hkl]

# 
# h,k,l, Fc-squared, Fo-squared, sigma(Fo-squared) and status flag 
# 
data_I
_shelx_title ' CMCII_0m in Pbca' 
_shelx_refln_list_code          4 
_shelx_F_calc_maximum      342.52 
_exptl_crystal_F_000       928.00 
_reflns_d_resolution_high  0.7494 
 
loop_ 
 _symmetry_equiv_pos_as_xyz 
 'x, y, z' 
 '-x+1/2, -y, z+1/2' 
 '-x, y+1/2, -z+1/2' 
 'x+1/2, -y+1/2, -z' 
 '-x, -y, -z' 
 'x-1/2, y, -z-1/2' 
 'x, -y-1/2, z-1/2' 
 '-x-1/2, y-1/2, z' 
 
_cell_length_a     9.4337 
_cell_length_b    10.6359 
_cell_length_c    18.6775 
_cell_angle_alpha  90.000 
_cell_angle_beta   90.000 
_cell_angle_gamma  90.000 
 
_shelx_F_squared_multiplier     1.000 
 
loop_ 
 _refln_index_h 
 _refln_index_k 
 _refln_index_l 
 _refln_F_squared_calc 
 _refln_F_squared_meas 
 _refln_F_squared_sigma 
 _refln_observed_status 
   2   0   0     7513.87     8101.36     80.68 o 
   4   0   0     4730.45     4164.27     53.23 o 
   6   0   0      433.21      475.55     25.23 o 
   8   0   0     1566.96     1504.68     52.49 o 
  10   0   0       53.43       62.25     16.78 o 
  12   0   0        7.36        7.90     27.16 o 
   2   1   0    15930.17    16156.70    118.25 o 
   4   1   0     2780.48     2859.32     33.80 o 
   6   1   0     2197.88     2268.36     36.56 o 
   8   1   0      406.74      397.76     19.20 o 
  10   1   0       81.11      120.39     38.86 o 
  12   1   0      149.32      175.92     42.83 o 
   0   2   0     7678.52     8312.51    104.86 o 
   2   2   0   117319.06    99776.29   1498.10 o 
   4   2   0        2.06       -1.92      3.13 o 
   6   2   0     3308.94     3238.57     57.22 o 
   8   2   0      652.91      686.44     24.38 o 
  10   2   0       44.55       23.14     17.55 o 
  12   2   0      162.65      171.58     19.69 o 
   2   3   0    23202.16    24755.75    275.90 o 
   4   3   0     1435.93     1491.90     17.65 o 
   6   3   0      314.99      336.29     12.69 o 
   8   3   0      202.82      215.66     13.36 o 
  10   3   0      165.82      169.64     17.12 o 
  12   3   0      154.38      188.06     51.62 o 
   0   4   0     4540.79     3803.88     61.39 o 
   2   4   0       54.05       95.90      4.18 o 
   4   4   0    20789.26    20868.98    292.51 o 
   6   4   0     1123.20     1144.80     24.13 o 
   8   4   0      834.31      817.35     22.75 o 
  10   4   0       42.84       34.90     12.18 o 
  12   4   0       29.33       40.72     14.35 o 
   2   5   0     1839.43     1986.38     22.65 o 
   4   5   0     5909.34     6046.12     79.21 o 
   6   5   0      833.69      868.54     17.16 o 
   8   5   0       57.89       53.47      8.71 o 
  10   5   0      139.45      168.00     14.88 o 
   0   6   0      198.69      173.61     11.95 o 
   2   6   0     2221.35     2116.96     25.55 o 
   4   6   0     1105.80     1043.42     23.20 o 
   6   6   0     4364.81     4178.97     63.88 o 
   8   6   0       70.01       84.84     21.97 o 
   2   7   0      153.22      145.89      7.80 o 
   4   7   0      120.36      109.85      9.39 o 
   6   7   0      875.78      760.44     31.44 o 
   8   7   0      555.41      556.51     30.04 o 
  10   7   0       12.30      -12.31     14.65 o 
   0   8   0     1378.81     1351.44     39.06 o 
   2   8   0     2525.19     2462.02     44.83 o 
   4   8   0     1111.04     1024.82     48.73 o 
   6   8   0        8.74       10.40     10.32 o 
   8   8   0      100.47       91.25     21.16 o 
  10   8   0       88.44      127.05     27.47 o 
   2   9   0      809.15      741.59     24.01 o 
   4   9   0      112.88      112.86     33.92 o 
   6   9   0       43.62       52.47     13.97 o 
   8   9   0      369.78      288.18     33.26 o 
   0  10   0      421.54      386.65     21.46 o 
   2  10   0      243.73      222.43     14.96 o 
   4  10   0      768.51      840.12     39.52 o 
   6  10   0       69.53       74.53     18.67 o 
   8  10   0        5.87       13.63     16.99 o 
   2  11   0       18.95       15.24      8.61 o 
   4  11   0       10.44        9.29     11.35 o 
   6  11   0      194.19      200.80     30.62 o 
   0  12   0      230.68      248.31     32.65 o 
   2  12   0       14.86       -3.88     10.22 o 
   4  12   0       36.93       47.20     21.46 o 
   6  12   0      120.24      121.36     28.79 o 
   2  13   0       13.67       33.77     21.67 o 
   4  13   0      278.67      274.85     36.72 o 
   0  14   0        0.12       -2.75     19.12 o 
   2  14   0      220.81      267.63     38.35 o 
   1   1   1     2216.36     2226.62     16.75 o 
   2   1   1     4927.48     4985.14     27.26 o 
   3   1   1     1945.96     2218.54     15.06 o 
   4   1   1      138.06      133.41      4.27 o 
   5   1   1      205.90      213.01      5.47 o 
   6   1   1      117.04      135.34      7.50 o 
   7   1   1      413.28      392.95     11.50 o 
   8   1   1       84.07       86.62      7.62 o 
   9   1   1        0.01        4.23      7.68 o 
  10   1   1      279.34      296.17     12.55 o 
  11   1   1        0.01       -6.22      6.22 o 
  12   1   1       21.56       17.83      8.43 o 
   0   2   1    12814.69    12802.14     88.39 o 
   1   2   1     4002.83     3933.40     23.12 o 
   2   2   1     1063.23     1089.82     10.29 o 
   3   2   1        2.46       -0.74      1.58 o 
   4   2   1      272.14      306.84      4.94 o 
   5   2   1      182.70      184.22      6.58 o 
   6   2   1        3.20       -2.81      3.33 o 
   7   2   1       16.47       13.19      4.25 o 
   8   2   1      215.26      201.59      9.66 o 
   9   2   1       37.12       13.07      9.87 o 
  10   2   1        4.04        4.48      7.35 o 
  11   2   1       48.27       58.47     11.64 o 
  12   2   1       81.59       93.07     12.30 o 
   1   3   1     9393.00     9812.41     62.47 o 
   2   3   1     1862.19     2004.33     19.93 o 
   3   3   1     1005.27     1130.56     12.78 o 
   4   3   1      324.28      314.42      5.58 o 
   5   3   1      133.55      157.10      5.18 o 
   6   3   1       25.51       25.73      4.43 o 
   7   3   1      545.53      527.20     12.03 o 
   8   3   1      262.71      250.19     11.94 o 
   9   3   1      176.61      163.06     11.32 o 
  10   3   1        2.18        3.81      7.62 o 
  11   3   1       22.88       19.46      8.85 o 
  12   3   1       72.34       62.70     11.40 o 
   0   4   1      345.28      343.00      9.18 o 
   1   4   1     1689.90     1723.12     15.29 o 
   2   4   1      701.10      763.50      8.92 o 
   3   4   1     1142.48     1098.64     12.73 o 
   4   4   1     1257.89     1293.27     15.25 o 
   5   4   1      831.70      823.36      9.67 o 
   6   4   1      357.88      327.93      6.97 o 
   7   4   1      394.70      380.13     10.98 o 
   8   4   1       35.94       40.18      6.94 o 
   9   4   1        4.79       -3.54      6.20 o 
  10   4   1        0.91       -3.98      7.23 o 
  11   4   1      285.30      291.01     14.38 o 
  12   4   1       13.76       21.30      9.59 o 
   1   5   1     8327.14     8596.03     63.81 o 
   2   5   1     1225.82     1418.82     14.37 o 
   3   5   1     3406.17     3621.20     35.53 o 
   4   5   1       26.18       32.84      4.94 o 
   5   5   1       73.60       73.90      6.30 o 
   6   5   1       31.69       29.59      4.73 o 
   7   5   1      296.25      277.17      8.19 o 
   8   5   1       14.00       11.74      7.80 o 
   9   5   1      138.95      135.24      8.48 o 
  10   5   1       25.25       10.28      7.30 o 
  11   5   1       61.94       88.91     18.77 o 
   0   6   1     1224.59     1243.09     25.15 o 
   1   6   1        0.05       -1.09      2.63 o 
   2   6   1        1.24       -2.38      2.38 o 
   3   6   1        4.43        5.40      3.37 o 
   4   6   1      270.87      300.05     11.42 o 
   5   6   1     4436.76     4263.80     44.39 o 
   6   6   1      205.73      187.59      9.05 o 
   7   6   1      824.76      780.84     25.45 o 
   8   6   1       57.57       87.38     22.07 o 
   9   6   1      413.49      413.50     40.28 o 
   1   7   1     6044.79     6206.68     58.00 o 
   2   7   1        3.21        0.15      3.39 o 
   3   7   1     1848.07     1849.87     20.09 o 
   4   7   1     1003.62      991.23     16.56 o 
   5   7   1     1884.87     1886.67     34.69 o 
   6   7   1       91.40       88.84      9.86 o 
   7   7   1      397.09      345.67     29.58 o 
   8   7   1        0.09        2.00      8.95 o 
   9   7   1        1.00       -8.34      8.47 o 
  10   7   1        8.36       -6.92     16.22 o 
   0   8   1      240.10      271.39     18.59 o 
   1   8   1       34.75       25.10      4.59 o 
   2   8   1      156.00      145.49      7.05 o 
   3   8   1      112.97       99.46      9.07 o 
   4   8   1       19.67       21.25      7.25 o 
   5   8   1      178.48      167.19     14.87 o 
   6   8   1       50.05       46.74      9.41 o 
   7   8   1     1796.32     1690.65     46.89 o 
   8   8   1       27.64       24.58     10.20 o 
   9   8   1      132.63      139.86     16.73 o 
  10   8   1       10.93        7.54     11.33 o 
   1   9   1     1329.79     1400.13     20.74 o 
   2   9   1       43.60       44.97      5.56 o 
   3   9   1     1031.73     1020.72     28.44 o 
   4   9   1       11.60       10.18      7.30 o 
   5   9   1      883.14      876.84     24.94 o 
   6   9   1      438.33      340.30     20.03 o 
   7   9   1      628.78      579.54     24.99 o 
   8   9   1       50.57       31.03     10.88 o 
   9   9   1       13.64       -3.78     11.19 o 
   0  10   1        0.01       -3.51      6.54 o 
   1  10   1       15.98       18.23      5.39 o 
   2  10   1      117.18      106.84     10.58 o 
   3  10   1        7.72        8.52      8.05 o 
   4  10   1       91.56       77.24     11.97 o 
   5  10   1      119.58      130.49     14.10 o 
   6  10   1       62.78       92.85     13.13 o 
   7  10   1        2.94       -5.56      8.75 o 
   8  10   1       13.15        4.05     14.55 o 
   1  11   1      243.21      267.37     13.10 o 
   2  11   1        9.86       17.38      6.64 o 
   3  11   1      858.29      873.02     29.56 o 
   4  11   1        1.78        8.78      8.66 o 
   5  11   1      411.75      391.90     21.61 o 
   6  11   1       17.07       24.71     10.57 o 
   7  11   1      118.58      161.77     22.84 o 
   0  12   1       12.49        1.06     10.49 o 
   1  12   1       11.82        3.59      7.64 o 
   2  12   1       19.24       22.93      8.53 o 
   3  12   1        9.80       -0.59      9.11 o 
   4  12   1       13.88       -0.07      8.92 o 
   5  12   1        8.83       -5.15      9.21 o 
   6  12   1       22.21       34.48     14.12 o 
   1  13   1      433.92      579.36     38.32 o 
   2  13   1       32.38        4.27     10.50 o 
   3  13   1      421.50      475.81     31.00 o 
   4  13   1       55.51       78.38     17.20 o 
   5  13   1      314.57      358.77     28.87 o 
   0  14   1       44.25       49.92     16.83 o 
   1  14   1       34.09       34.45     11.31 o 
   2  14   1        2.96       -7.60     37.13 o 
   1   0   2     3527.03     3430.36     34.91 o 
   2   0   2    20540.51    20627.40    165.36 o 
   3   0   2     4609.57     4519.42     42.79 o 
   4   0   2     1829.31     1567.80     32.98 o 
   5   0   2     2096.85     2148.09     33.21 o 
   6   0   2     1330.96     1364.60     25.90 o 
   7   0   2      367.10      350.35     14.16 o 
   8   0   2     1689.94     1602.01     32.09 o 
   9   0   2      153.23      124.62     13.34 o 
  10   0   2      626.54      655.84     22.70 o 
  11   0   2     1239.62     1190.12     46.98 o 
  12   0   2       45.03       66.71     12.53 o 
   1   1   2      350.41      332.76      3.17 o 
   2   1   2       45.19       54.71      2.06 o 
   3   1   2      493.22      580.17      6.33 o 
   4   1   2     4821.31     4937.18     35.54 o 
   5   1   2      479.97      572.90      9.19 o 
   6   1   2     4902.90     5023.36     47.26 o 
   7   1   2      213.73      193.73      8.14 o 
   8   1   2     2688.14     2791.64     32.79 o 
   9   1   2      625.07      642.58     15.77 o 
  10   1   2      787.38      813.26     19.23 o 
  11   1   2        6.08       -0.54      8.51 o 
  12   1   2      248.66      262.04     19.10 o 
   0   2   2    38633.06    37571.77    303.20 o 
   1   2   2     2946.20     2955.54     22.68 o 
   2   2   2     2622.45     2230.21     17.40 o 
   3   2   2       44.76       43.27      2.38 o 
   4   2   2      535.32      500.15      6.82 o 
   5   2   2     1096.58     1028.20     14.60 o 
   6   2   2     1685.66     1572.64     17.02 o 
   7   2   2      481.71      481.11     12.58 o 
   8   2   2      139.47      145.14     11.89 o 
   9   2   2      702.19      687.97     16.98 o 
  10   2   2      138.64      140.18     11.05 o 
  11   2   2       57.18       81.63     12.00 o 
  12   2   2      178.05      175.70     12.86 o 
   1   3   2      191.83      230.65      5.01 o 
   2   3   2     1540.67     1463.21     15.32 o 
   3   3   2     3046.11     3529.02     45.64 o 
   4   3   2      266.81      307.95      7.01 o 
   5   3   2       70.05       59.30      3.80 o 
   6   3   2     2009.32     2059.34     26.55 o 
   7   3   2      477.74      473.03     13.70 o 
   8   3   2      157.87      166.38     14.52 o 
   9   3   2       18.56        7.22      7.22 o 
  10   3   2      286.91      317.85     14.91 o 
  11   3   2       40.58       35.31     12.67 o 
  12   3   2      488.05      499.47     18.23 o 
   0   4   2      507.80      354.16     11.11 o 
   1   4   2        0.26        3.27      2.16 o 
   2   4   2     3090.77     3039.24     25.24 o 
   3   4   2      236.54      227.71      6.08 o 
   4   4   2       57.45       37.42      4.22 o 
   5   4   2       21.38       15.11      3.23 o 
   6   4   2      112.80      113.06      6.87 o 
   7   4   2     1589.24     1597.81     23.08 o 
   8   4   2      501.17      516.30     18.49 o 
   9   4   2      115.54      117.71      8.87 o 
  10   4   2      103.07      102.62      9.32 o 
  11   4   2       19.11       18.83      8.86 o 
  12   4   2      102.96      109.13     11.28 o 
   1   5   2     1164.74     1322.66     14.20 o 
   2   5   2      384.18      393.70      6.95 o 
   3   5   2       60.00       63.81      4.92 o 
   4   5   2     1270.88     1237.18     28.56 o 
   5   5   2       48.46       42.64      3.31 o 
   6   5   2        0.11       -0.28      5.50 o 
   7   5   2       15.32       20.12      3.71 o 
   8   5   2      167.12      180.10      9.22 o 
   9   5   2        4.04       -1.29      5.70 o 
  10   5   2      113.66      103.13      9.38 o 
  11   5   2       14.34        7.31      8.64 o 
   0   6   2      230.85      176.55      9.61 o 
   1   6   2      271.49      307.20     10.22 o 
   2   6   2       63.76       46.11      4.31 o 
   3   6   2       46.55       51.48      3.79 o 
   4   6   2     2403.87     2403.76     28.04 o 
   5   6   2     2105.80     2041.64     28.54 o 
   6   6   2      228.16      250.23     11.58 o 
   7   6   2       56.08       75.12     10.55 o 
   8   6   2       77.42       93.29     14.65 o 
   9   6   2      134.59      128.68     26.75 o 
  10   6   2       54.57       55.50     11.75 o 
  11   6   2      123.14      141.09     14.14 o 
   1   7   2      127.25      132.27      6.79 o 
   2   7   2      211.78      186.91      6.37 o 
   3   7   2      764.58      761.47     13.54 o 
   4   7   2      178.05      182.09     12.55 o 
   5   7   2        2.39        4.74      7.38 o 
   6   7   2      576.14      591.05     22.44 o 
   7   7   2      150.30      157.71     15.07 o 
   8   7   2      202.76      240.41     16.78 o 
   9   7   2        9.26       -6.18      9.21 o 
  10   7   2      257.53      308.14     25.99 o 
   0   8   2       27.32       43.02      7.58 o 
   1   8   2      194.81      182.10      8.15 o 
   2   8   2      934.25      896.23     16.73 o 
   3   8   2      483.76      471.03     13.93 o 
   4   8   2      764.58      755.80     24.75 o 
   5   8   2      239.57      217.70     14.83 o 
   6   8   2     1021.05      928.43     28.98 o 
   7   8   2      360.83      318.99     18.76 o 
   8   8   2       16.79        0.56      8.28 o 
   9   8   2       87.06       93.13     16.20 o 
  10   8   2        2.79       -1.45     11.57 o 
   1   9   2      173.16      161.77      8.47 o 
   2   9   2       51.45       37.58      5.83 o 
   3   9   2       33.60       45.61      6.94 o 
   4   9   2      122.53      103.85     18.99 o 
   5   9   2       70.73       63.22     11.43 o 
   6   9   2       42.76       35.89     11.98 o 
   7   9   2        0.94       13.45      9.46 o 
   8   9   2      382.86      334.63     31.80 o 
   9   9   2       98.07      118.41     15.47 o 
   0  10   2       86.10       68.96     10.08 o 
   1  10   2      295.48      284.57     13.28 o 
   2  10   2       35.90       37.85      6.08 o 
   3  10   2      266.47      237.63     16.30 o 
   4  10   2      523.21      490.48     22.44 o 
   5  10   2        2.15       -5.19     12.30 o 
   6  10   2       16.42       20.43      9.81 o 
   7  10   2      110.68      125.72     20.35 o 
   8  10   2       85.59       96.10     19.61 o 
   1  11   2        4.17        7.48      6.15 o 
   2  11   2      158.23      144.28     12.41 o 
   3  11   2        0.32        6.61      8.77 o 
   4  11   2        2.74       -7.92      7.92 o 
   5  11   2       20.18       14.59      9.99 o 
   6  11   2       19.00       20.07     10.64 o 
   7  11   2        1.42        8.58     10.84 o 
   0  12   2       28.57       47.71     10.98 o 
   1  12   2        2.63        6.94      6.70 o 
   2  12   2       18.72        7.33      7.97 o 
   3  12   2       14.52       -5.49     12.13 o 
   4  12   2       52.61       48.25     12.62 o 
   5  12   2       11.80       -6.55      8.60 o 
   6  12   2        0.25       17.69     10.94 o 
   1  13   2       88.95      125.88     15.90 o 
   2  13   2       18.82       29.64      9.83 o 
   3  13   2        2.18       12.09     12.51 o 
   4  13   2        4.78       14.72     11.23 o 
   0  14   2        0.13       17.50     14.87 o 
   1  14   2        0.16       -2.86      9.82 o 
   1   1   3        3.08        7.34      1.29 o 
   2   1   3       37.23       41.86      2.20 o 
   3   1   3      899.80      943.22      9.08 o 
   4   1   3      881.55      975.90     14.04 o 
   5   1   3      133.09      117.33      4.89 o 
   6   1   3      672.59      689.57     10.97 o 
   7   1   3      112.26      115.83      6.33 o 
   8   1   3      213.08      219.17      8.44 o 
   9   1   3      613.16      583.07     14.02 o 
  10   1   3       10.67        1.34      6.24 o 
  11   1   3      104.11       96.54      9.87 o 
  12   1   3      157.73      139.25     11.85 o 
   0   2   3      605.23      641.47      8.59 o 
   1   2   3        0.51        3.61      1.49 o 
   2   2   3      890.88      850.47      8.86 o 
   3   2   3     1257.80     1317.28     12.26 o 
   4   2   3     3431.28     3715.26     28.97 o 
   5   2   3      341.46      388.02      7.38 o 
   6   2   3      374.07      421.98      8.55 o 
   7   2   3       95.32       97.28      5.77 o 
   8   2   3      548.56      559.42     18.60 o 
   9   2   3       79.49       70.09      7.87 o 
  10   2   3      775.54      724.13     17.05 o 
  11   2   3       71.90       66.60      9.02 o 
  12   2   3        1.02       -8.48      9.31 o 
   1   3   3       80.91       67.80      2.95 o 
   2   3   3      243.58      245.55      6.01 o 
   3   3   3        0.22       -1.75      1.75 o 
   4   3   3       29.90       33.49      3.41 o 
   5   3   3      485.41      510.95     11.05 o 
   6   3   3       78.42       83.35      5.38 o 
   7   3   3     1198.84     1144.78     19.41 o 
   8   3   3      611.85      617.14     17.51 o 
   9   3   3        1.12        3.27      7.02 o 
  10   3   3       37.33       34.68      8.90 o 
  11   3   3       11.01        2.12      8.76 o 
  12   3   3       73.97       78.24     10.90 o 
   0   4   3    10147.61    10214.28    102.88 o 
   1   4   3     1682.88     1663.70     15.94 o 
   2   4   3      698.38      836.75     11.31 o 
   3   4   3      740.62      763.84     11.64 o 
   4   4   3      279.48      320.97      8.63 o 
   5   4   3       33.59       34.04      4.75 o 
   6   4   3      120.08       97.43      5.83 o 
   7   4   3     1647.67     1627.60     23.11 o 
   8   4   3     1053.32     1050.22     27.68 o 
   9   4   3       35.06       36.01      7.98 o 
  10   4   3       22.70       30.29      7.55 o 
  11   4   3       70.38       60.48     11.05 o 
   1   5   3     4607.68     4828.46     46.10 o 
   2   5   3      250.82      257.61     10.18 o 
   3   5   3       37.34       43.12      3.78 o 
   4   5   3      159.68      174.31      6.85 o 
   5   5   3      820.51      814.90     12.51 o 
   6   5   3       51.05       55.84      5.41 o 
   7   5   3       64.74       66.13      7.90 o 
   8   5   3      612.58      602.53     13.17 o 
   9   5   3       25.49       17.48      6.38 o 
  10   5   3        0.70       -5.96      8.35 o 
  11   5   3       24.52       24.22      8.26 o 
   0   6   3       13.18        2.83      3.81 o 
   1   6   3     1008.86     1029.39     13.98 o 
   2   6   3     1200.08     1178.96     14.81 o 
   3   6   3        9.65        4.93      3.27 o 
   4   6   3       14.21        6.92      3.73 o 
   5   6   3     4045.90     3976.53     39.98 o 
   6   6   3     2093.57     1965.74     38.48 o 
   7   6   3      734.47      732.42     23.69 o 
   8   6   3      109.27       96.71      8.01 o 
   9   6   3      424.87      464.14     25.95 o 
  10   6   3        3.09       -1.41      9.73 o 
  11   6   3       64.35      102.02     11.93 o 
   1   7   3     2265.52     2290.28     24.79 o 
   2   7   3      889.53      941.43     16.35 o 
   3   7   3     1905.20     1948.30     26.25 o 
   4   7   3       17.47       25.15      5.06 o 
   5   7   3        6.94        7.80     13.18 o 
   6   7   3      933.93      905.56     27.48 o 
   7   7   3      187.53      203.02     16.60 o 
   8   7   3      251.59      218.14     16.26 o 
   9   7   3       25.32       44.84     13.94 o 
  10   7   3       65.33       52.74     16.24 o 
   0   8   3      513.22      497.59     14.65 o 
   1   8   3      674.86      639.11     12.38 o 
   2   8   3      163.23      162.98      8.62 o 
   3   8   3     1510.73     1499.66     26.88 o 
   4   8   3     1982.23     1971.34     41.26 o 
   5   8   3      632.58      680.09     24.68 o 
   6   8   3       12.04       38.98     12.95 o 
   7   8   3      691.72      669.14     25.92 o 
   8   8   3      149.60      156.02     15.39 o 
   9   8   3      152.52      166.66     16.26 o 
  10   8   3        7.38        3.54     10.96 o 
   1   9   3      756.22      792.46     16.93 o 
   2   9   3       37.21       36.22      6.30 o 
   3   9   3      204.29      224.42     13.41 o 
   4   9   3      345.96      328.26     18.10 o 
   5   9   3      332.74      373.34     37.89 o 
   6   9   3      412.09      365.42     27.65 o 
   7   9   3      113.50      147.08     15.19 o 
   8   9   3        2.64        4.57      9.25 o 
   9   9   3       85.33       80.45     14.14 o 
   0  10   3      240.32      252.29     15.10 o 
   1  10   3      548.60      553.95     17.54 o 
   2  10   3      897.28      914.87     20.68 o 
   3  10   3       38.52       47.10     10.80 o 
   4  10   3       62.20       67.13     11.61 o 
   5  10   3      151.43      172.87     15.57 o 
   6  10   3       99.85      115.65     14.23 o 
   7  10   3      206.22      173.90     18.69 o 
   8  10   3        0.69        6.77      9.76 o 
   1  11   3       94.26      108.04      8.79 o 
   2  11   3      368.46      375.19     17.45 o 
   3  11   3      108.44      119.79     13.86 o 
   4  11   3      164.42      155.94     18.53 o 
   5  11   3      403.37      436.74     23.08 o 
   6  11   3       22.29        4.81      9.69 o 
   7  11   3      243.45      295.40     21.17 o 
   0  12   3      860.48      842.86     57.52 o 
   1  12   3       73.46       74.71      9.87 o 
   2  12   3      166.70      206.58     14.94 o 
   3  12   3       91.48       98.57     14.22 o 
   4  12   3      109.95      117.28     15.23 o 
   5  12   3        6.06        7.74     10.43 o 
   6  12   3       46.91       36.69     16.08 o 
   1  13   3       54.93       69.35     10.43 o 
   2  13   3      213.46      194.81     15.62 o 
   3  13   3      542.66      636.68     28.89 o 
   4  13   3       67.35       76.16     20.24 o 
   0  14   3       92.39      144.97     22.17 o 
   1  14   3       37.98       36.78     13.04 o 
   0   0   4    30987.26    28656.50    384.53 o 
   1   0   4     1978.04     1794.32     29.82 o 
   2   0   4     1350.75     1445.20     15.33 o 
   3   0   4     1681.18     1566.03     21.77 o 
   4   0   4     4333.58     4008.22     40.49 o 
   5   0   4      816.39      746.18     16.25 o 
   6   0   4      146.67      181.07      9.00 o 
   7   0   4      459.48      423.10     13.66 o 
   8   0   4      896.47      822.04     19.93 o 
   9   0   4        0.74        3.15      6.51 o 
  10   0   4      155.28      176.20     19.18 o 
  11   0   4      276.39      267.47     20.85 o 
  12   0   4        0.02        8.46     13.68 o 
   1   1   4    20863.77    20737.43    107.06 o 
   2   1   4      471.25      441.67      5.81 o 
   3   1   4     1338.35     1195.73     11.45 o 
   4   1   4     5579.14     5870.99     44.47 o 
   5   1   4      241.71      192.41      5.74 o 
   6   1   4     3990.21     3981.93     38.85 o 
   7   1   4     1429.20     1396.56     18.85 o 
   8   1   4      594.52      598.40     13.07 o 
   9   1   4      767.93      717.82     14.82 o 
  10   1   4      603.70      610.72     15.75 o 
  11   1   4       71.05       57.19      9.04 o 
  12   1   4      356.90      419.46     18.40 o 
   0   2   4      320.42      362.86      5.63 o 
   1   2   4      462.31      372.57      4.25 o 
   2   2   4     6335.93     5892.98     37.97 o 
   3   2   4      232.73      261.84      5.89 o 
   4   2   4       56.65       97.72      4.02 o 
   5   2   4      574.20      534.10      8.63 o 
   6   2   4     2090.88     2037.25     21.95 o 
   7   2   4       90.52       87.89      5.69 o 
   8   2   4      139.41      124.15      7.08 o 
   9   2   4      153.82      158.11      8.99 o 
  10   2   4       82.65       74.34      7.97 o 
  11   2   4      122.97      136.83      9.78 o 
  12   2   4       31.71       47.88     11.30 o 
   1   3   4     3719.07     3553.01     29.75 o 
   2   3   4       43.94       46.01      3.88 o 
   3   3   4      421.80      369.15      8.23 o 
   4   3   4      109.60       86.24      3.76 o 
   5   3   4      806.25      801.56     10.20 o 
   6   3   4      876.48      933.57     12.18 o 
   7   3   4     1469.76     1434.47     19.81 o 
   8   3   4     1943.79     1979.26     28.51 o 
   9   3   4      467.18      454.23     14.85 o 
  10   3   4      133.33      134.73     10.52 o 
  11   3   4        0.00        5.70      7.98 o 
  12   3   4      196.43      246.76     16.37 o 
   0   4   4      853.15      703.51     13.15 o 
   1   4   4      662.60      691.34      9.93 o 
   2   4   4      708.77      880.14      9.32 o 
   3   4   4      220.81      281.37      7.39 o 
   4   4   4      793.08      809.16     13.01 o 
   5   4   4        5.26        8.50      4.75 o 
   6   4   4      852.16      867.82     13.10 o 
   7   4   4      296.83      292.15      9.74 o 
   8   4   4      461.95      431.17     27.96 o 
   9   4   4      286.33      250.10     12.41 o 
  10   4   4       14.59       19.24      7.66 o 
  11   4   4       34.76       15.26      7.79 o 
   1   5   4       55.00       41.77      3.55 o 
   2   5   4        0.07        4.92      2.84 o 
   3   5   4     1355.57     1337.46     19.27 o 
   4   5   4       16.11       13.53      3.72 o 
   5   5   4     1618.69     1603.75     22.22 o 
   6   5   4      585.53      589.47     13.70 o 
   7   5   4      528.19      507.63     16.36 o 
   8   5   4      220.71      266.60     12.83 o 
   9   5   4        0.03        1.26      5.45 o 
  10   5   4      690.15      697.90     27.77 o 
  11   5   4       14.12       14.52      7.29 o 
   0   6   4       58.70      110.82      6.78 o 
   1   6   4      162.13      170.23      5.78 o 
   2   6   4      481.51      481.43     10.78 o 
   3   6   4       16.23       22.08      3.09 o 
   4   6   4      276.68      252.38      8.03 o 
   5   6   4      293.73      263.85      8.71 o 
   6   6   4       34.26       41.33      6.35 o 
   7   6   4      825.88      771.63     14.30 o 
   8   6   4      288.44      282.40     15.16 o 
   9   6   4       41.85       47.58     16.11 o 
  10   6   4      139.56      155.93     12.86 o 
  11   6   4       36.42       47.29     10.68 o 
   1   7   4      306.09      304.65      7.99 o 
   2   7   4      236.24      243.90      8.77 o 
   3   7   4     2242.37     2282.37     25.86 o 
   4   7   4     1160.14     1148.02     20.77 o 
   5   7   4     1146.90     1141.70     25.75 o 
   6   7   4       56.55       62.69     11.23 o 
   7   7   4      116.72       85.29     13.82 o 
   8   7   4      290.85      322.75     26.32 o 
   9   7   4        7.09       -6.84     11.12 o 
  10   7   4      209.31      206.64     29.50 o 
   0   8   4      401.49      349.31     12.54 o 
   1   8   4      332.52      328.38     15.16 o 
   2   8   4      571.21      545.67     14.73 o 
   3   8   4      423.66      418.50     13.09 o 
   4   8   4       50.31       52.57      7.08 o 
   5   8   4     1251.82     1146.42     31.70 o 
   6   8   4       49.84       43.55     10.17 o 
   7   8   4       36.97       60.86     11.40 o 
   8   8   4        6.29        4.99     12.11 o 
   9   8   4      151.42      155.14     16.18 o 
  10   8   4       61.40       85.87     14.64 o 
   1   9   4      760.58      763.85     16.70 o 
   2   9   4      948.91     1012.98     20.85 o 
   3   9   4      876.19      897.57     19.41 o 
   4   9   4       58.74       69.88     22.70 o 
   5   9   4        6.72       -6.84      7.24 o 
   6   9   4      347.88      301.08     20.00 o 
   7   9   4       25.75       20.36      9.93 o 
   8   9   4      140.05      164.95     16.74 o 
   9   9   4        7.61       13.14     10.57 o 
   0  10   4      195.32      160.65     12.95 o 
   1  10   4      171.79      162.44      9.35 o 
   2  10   4       13.18       16.59      6.53 o 
   3  10   4     1690.91     1605.44     39.31 o 
   4  10   4      153.36      147.03     14.62 o 
   5  10   4       25.50       33.16     10.82 o 
   6  10   4        1.44        3.43      8.60 o 
   7  10   4       51.73       26.03     10.92 o 
   8  10   4        0.95       -1.56     12.17 o 
   1  11   4      148.74      142.82      9.92 o 
   2  11   4        0.15        2.64      8.43 o 
   3  11   4      101.73       94.27     13.18 o 
   4  11   4       71.47       55.09     12.26 o 
   5  11   4        0.33       -6.22      8.67 o 
   6  11   4        0.07        7.74     10.10 o 
   7  11   4        0.08       -8.99      8.99 o 
   0  12   4      818.24      923.04     30.74 o 
   1  12   4      380.07      354.17     16.08 o 
   2  12   4        3.65        1.35     12.02 o 
   3  12   4       34.72       30.06     14.80 o 
   4  12   4       17.94       16.76     11.02 o 
   5  12   4        5.61        3.38     10.51 o 
   6  12   4        0.42       -1.16     10.34 o 
   1  13   4      374.73      409.22     20.23 o 
   2  13   4       13.55       20.61     10.13 o 
   3  13   4        6.67       10.16     10.61 o 
   4  13   4       19.76       14.17     10.92 o 
   0  14   4       17.56       26.44     22.63 o 
   1   1   5     1474.34     1670.19     11.72 o 
   2   1   5        3.17        4.77      1.66 o 
   3   1   5     1293.21     1315.71     12.51 o 
   4   1   5     2012.49     2220.81     20.32 o 
   5   1   5       23.22       26.35      3.56 o 
   6   1   5        0.75       -2.79      3.60 o 
   7   1   5       21.83       21.72      5.06 o 
   8   1   5        2.76        1.82      4.75 o 
   9   1   5        2.36        4.73      5.35 o 
  10   1   5       31.62       20.89      6.62 o 
  11   1   5       78.33       86.55      8.88 o 
  12   1   5       78.58       76.23     11.71 o 
   0   2   5      117.40      127.52      4.56 o 
   1   2   5     2394.79     2675.53     19.04 o 
   2   2   5      870.36     1051.50      9.07 o 
   3   2   5     1753.36     1814.17     14.60 o 
   4   2   5      958.89     1022.68     11.98 o 
   5   2   5      341.23      355.06      7.52 o 
   6   2   5      696.09      717.56     11.46 o 
   7   2   5        3.65        4.51      4.03 o 
   8   2   5      242.67      220.66      8.38 o 
   9   2   5       97.89       90.13      6.93 o 
  10   2   5      234.26      194.53     10.10 o 
  11   2   5        5.12       13.65      7.12 o 
  12   2   5        1.06       -6.49      9.56 o 
   1   3   5        0.28       -1.76      1.76 o 
   2   3   5     2273.57     2644.24     23.66 o 
   3   3   5       45.31       37.16      3.34 o 
   4   3   5      200.61      250.55      5.24 o 
   5   3   5      943.18      918.42     10.83 o 
   6   3   5      155.71      174.31      6.31 o 
   7   3   5        5.35        1.00      4.87 o 
   8   3   5       15.75       19.61      6.65 o 
   9   3   5      164.02      146.88      8.63 o 
  10   3   5       49.13       43.89      8.64 o 
  11   3   5       38.84       43.78      9.14 o 
  12   3   5       52.01       62.66     11.61 o 
   0   4   5     2404.28     2253.40     29.04 o 
   1   4   5       90.53       88.04      4.06 o 
   2   4   5      194.96      183.38      8.26 o 
   3   4   5       71.55       79.65      4.49 o 
   4   4   5       61.04       68.74      4.49 o 
   5   4   5        0.58       -3.15      3.15 o 
   6   4   5       15.36       10.88      3.21 o 
   7   4   5      151.30      175.85      8.03 o 
   8   4   5     2137.22     2004.88     47.76 o 
   9   4   5       11.82        2.14      6.32 o 
  10   4   5        4.67       -6.71      6.71 o 
  11   4   5       19.08        5.21      8.21 o 
   1   5   5     2266.37     2259.07     22.86 o 
   2   5   5      239.71      247.65      7.23 o 
   3   5   5      449.20      420.23      7.42 o 
   4   5   5      114.56       93.78      5.34 o 
   5   5   5       86.24       79.10      6.86 o 
   6   5   5      169.64      163.00      8.35 o 
   7   5   5     1173.55     1063.96     23.13 o 
   8   5   5       45.98       35.01     11.67 o 
   9   5   5       17.67       -0.24      9.74 o 
  10   5   5       70.63       40.71      9.94 o 
  11   5   5        9.11        4.66      9.81 o 
   0   6   5     6087.18     6107.18     68.30 o 
   1   6   5       34.01       29.09      4.87 o 
   2   6   5     2118.95     2089.04     22.89 o 
   3   6   5      156.90      162.51      7.10 o 
   4   6   5       17.04        9.00      6.83 o 
   5   6   5       95.87       96.53      7.02 o 
   6   6   5     1125.81     1079.78     21.46 o 
   7   6   5       53.23       72.74      7.96 o 
   8   6   5       44.62       53.31      7.62 o 
   9   6   5      324.40      324.02     16.98 o 
  10   6   5      106.79      106.87     11.26 o 
  11   6   5        6.31        9.86      9.95 o 
   1   7   5     2317.59     2333.14     23.81 o 
   2   7   5        7.06        7.03      4.41 o 
   3   7   5      531.10      531.25     11.64 o 
   4   7   5       77.08       79.82      6.97 o 
   5   7   5      812.28      801.69     19.72 o 
   6   7   5     1206.94     1068.13     30.12 o 
   7   7   5      280.09      246.90     16.18 o 
   8   7   5      270.59      232.44     34.79 o 
   9   7   5      219.40      216.47     21.36 o 
  10   7   5        3.88       -5.66     11.55 o 
   0   8   5     2332.78     2203.67     66.47 o 
   1   8   5       10.23        8.29      4.81 o 
   2   8   5     1176.63     1177.97     29.19 o 
   3   8   5       12.00       21.92      6.02 o 
   4   8   5     1450.11     1436.41     27.10 o 
   5   8   5      252.48      264.82     16.12 o 
   6   8   5      167.47      156.10     14.18 o 
   7   8   5      195.63      145.89     14.39 o 
   8   8   5      119.13      144.04     14.97 o 
   9   8   5       13.13       15.17     10.39 o 
  10   8   5       33.44       34.07     11.96 o 
   1   9   5      623.34      632.02     15.40 o 
   2   9   5      203.44      218.91     10.54 o 
   3   9   5     1050.88     1081.14     21.92 o 
   4   9   5      442.02      396.36     23.58 o 
   5   9   5      302.28      305.22     18.09 o 
   6   9   5      352.66      363.78     34.47 o 
   7   9   5      198.56      203.31     16.98 o 
   8   9   5      138.87      127.17     15.53 o 
   9   9   5       67.14       69.20     18.00 o 
   0  10   5      168.08      156.13     15.70 o 
   1  10   5       23.46       31.71      6.25 o 
   2  10   5     1144.83     1151.22     24.72 o 
   3  10   5      138.06      129.16     11.69 o 
   4  10   5      685.35      701.50     26.25 o 
   5  10   5       94.78       93.18     13.57 o 
   6  10   5      198.35      234.83     21.09 o 
   7  10   5       22.22       38.06     11.84 o 
   8  10   5        9.52       14.96     11.12 o 
   1  11   5      648.15      691.25     17.96 o 
   2  11   5       75.18       77.62     10.76 o 
   3  11   5      251.53      258.72     18.08 o 
   4  11   5       29.83       14.60     17.56 o 
   5  11   5      186.34      190.26     17.25 o 
   6  11   5      104.88       93.61     14.81 o 
   7  11   5      104.53       98.06     15.37 o 
   0  12   5      979.86     1055.64     35.66 o 
   1  12   5      264.17      280.56     16.51 o 
   2  12   5      358.95      363.29     18.53 o 
   3  12   5       60.29       33.43     12.70 o 
   4  12   5      297.29      307.29     20.93 o 
   5  12   5       25.89       28.21     11.83 o 
   6  12   5      178.19      179.88     18.77 o 
   1  13   5      441.47      467.04     21.52 o 
   2  13   5      310.96      292.51     18.32 o 
   3  13   5      153.30      198.21     18.60 o 
   4  13   5       61.69       93.59     20.12 o 
   0   0   6      687.54      519.82     14.98 o 
   1   0   6      647.89      589.99     20.29 o 
   2   0   6       81.92       62.70      4.59 o 
   3   0   6     1658.92     1483.11     21.04 o 
   4   0   6     8898.55     9383.13     96.85 o 
   5   0   6       96.30       43.64      6.78 o 
   6   0   6     1081.38     1107.48     20.89 o 
   7   0   6     2989.76     2953.97     52.33 o 
   8   0   6       46.62       53.00      9.18 o 
   9   0   6      118.15      130.49     12.14 o 
  10   0   6       67.97       85.82     11.71 o 
  11   0   6      953.73     1018.92     29.92 o 
  12   0   6      101.50       99.68     34.38 o 
   1   1   6    18945.82    18806.49    128.17 o 
   2   1   6     1108.46     1262.20     10.99 o 
   3   1   6      660.71      537.85      8.02 o 
   4   1   6       28.03       24.05      3.21 o 
   5   1   6      844.21      833.27     11.71 o 
   6   1   6     1000.12     1026.21     14.92 o 
   7   1   6     1787.83     1692.57     21.43 o 
   8   1   6      169.15      167.21      7.84 o 
   9   1   6      268.66      245.54      9.52 o 
  10   1   6       32.10       24.40      6.17 o 
  11   1   6       46.10       55.69      9.14 o 
  12   1   6      124.75      106.87     12.54 o 
   0   2   6      175.40      242.77      7.30 o 
   1   2   6        0.02        6.31      1.54 o 
   2   2   6     3617.59     3782.06     25.74 o 
   3   2   6      974.74     1182.82     11.00 o 
   4   2   6      812.24      894.20     11.28 o 
   5   2   6     2573.42     2483.72     23.08 o 
   6   2   6      984.88     1005.43     13.69 o 
   7   2   6       80.38       75.91      5.88 o 
   8   2   6      220.02      211.45      8.42 o 
   9   2   6      777.43      794.29     15.56 o 
  10   2   6      111.76      121.52      8.91 o 
  11   2   6       93.20      116.29      9.50 o 
  12   2   6        5.32        8.52      7.53 o 
   1   3   6     1702.67     1585.23     14.13 o 
   2   3   6      207.63      243.12      6.94 o 
   3   3   6     2653.39     2739.52     27.64 o 
   4   3   6      261.64      295.02      7.17 o 
   5   3   6      444.62      456.05      7.70 o 
   6   3   6       21.92       19.79      3.61 o 
   7   3   6      611.30      606.55     12.88 o 
   8   3   6       52.38       53.21      6.18 o 
   9   3   6      164.52      168.59     10.83 o 
  10   3   6      195.36      201.45     17.20 o 
  11   3   6        3.65        6.89      7.81 o 
   0   4   6     5702.24     6061.15     58.00 o 
   1   4   6     1192.80     1317.40     14.21 o 
   2   4   6       88.46      103.79      4.01 o 
   3   4   6        0.34        1.08      2.59 o 
   4   4   6       17.84       17.31      4.76 o 
   5   4   6        9.86        6.00      4.02 o 
   6   4   6      147.66      148.74      6.40 o 
   7   4   6      495.71      460.56      9.54 o 
   8   4   6      568.38      588.94     15.56 o 
   9   4   6        5.38        5.84      6.45 o 
  10   4   6       20.63       25.37      7.66 o 
  11   4   6      179.39      242.91     14.42 o 
   1   5   6     1340.00     1408.03     16.96 o 
   2   5   6     1702.64     1807.63     18.27 o 
   3   5   6      575.99      597.14     10.02 o 
   4   5   6       12.52        6.16      3.40 o 
   5   5   6     1133.58     1087.61     16.51 o 
   6   5   6        0.10        1.53      4.83 o 
   7   5   6       56.50       70.18      7.71 o 
   8   5   6       79.28       84.85     10.08 o 
   9   5   6        1.59        2.71      7.41 o 
  10   5   6       29.46       37.65      9.98 o 
  11   5   6       36.78       19.00      9.81 o 
   0   6   6     1260.89     1231.19     21.73 o 
   1   6   6      327.44      350.95      9.69 o 
   2   6   6      703.11      712.69     12.59 o 
   3   6   6      116.27      122.26      5.56 o 
   4   6   6        3.08        0.37      2.73 o 
   5   6   6      104.27       86.35      7.26 o 
   6   6   6      168.00      167.17      8.58 o 
   7   6   6       39.14       54.85     10.00 o 
   8   6   6       11.34       11.39      6.70 o 
   9   6   6      106.61      130.54     10.23 o 
  10   6   6       65.68       66.15     10.57 o 
   1   7   6     1542.28     1561.47     19.85 o 
   2   7   6       22.92       20.46      4.51 o 
   3   7   6     2102.65     2102.12     24.74 o 
   4   7   6      439.67      438.68     12.22 o 
   5   7   6      335.44      373.28     11.48 o 
   6   7   6      239.81      222.74     13.02 o 
   7   7   6       22.33       13.44      8.47 o 
   8   7   6       38.29       58.08     29.55 o 
   9   7   6        7.17        5.22     11.79 o 
  10   7   6       57.51       89.40     17.57 o 
   0   8   6       95.21       80.55     15.85 o 
   1   8   6      221.33      211.26      9.94 o 
   2   8   6      401.67      385.30     14.60 o 
   3   8   6      501.19      452.54     13.95 o 
   4   8   6      484.31      501.98     16.35 o 
   5   8   6      145.18      159.92     13.95 o 
   6   8   6       18.45       14.28      8.37 o 
   7   8   6       27.67       48.41     11.15 o 
   8   8   6       17.66       21.97     10.13 o 
   9   8   6      243.48      279.43     25.87 o 
   1   9   6      641.90      624.14     16.87 o 
   2   9   6        2.10       -0.18      5.43 o 
   3   9   6     1164.84     1151.55     23.15 o 
   4   9   6      171.60      165.22     14.26 o 
   5   9   6      504.77      481.98     21.78 o 
   6   9   6      181.24      188.06     16.05 o 
   7   9   6        6.23        9.03      9.48 o 
   8   9   6      105.62      111.70     24.60 o 
   9   9   6       33.76       33.44     12.64 o 
   0  10   6       59.49       51.13      9.78 o 
   1  10   6       16.87       10.18      6.27 o 
   2  10   6       24.72       11.84      6.42 o 
   3  10   6      120.18      112.69     11.90 o 
   4  10   6        0.52       12.98      8.94 o 
   5  10   6       14.75       27.59     10.43 o 
   6  10   6       77.80       50.58     14.39 o 
   7  10   6       60.34       47.18     12.77 o 
   8  10   6        5.65       -7.01     10.19 o 
   1  11   6       10.73        5.45      6.61 o 
   2  11   6       70.80       65.03     13.80 o 
   3  11   6      159.81      149.78     15.32 o 
   4  11   6       18.32       10.42      9.42 o 
   5  11   6       93.75       56.81     12.96 o 
   6  11   6       21.30        1.36     13.51 o 
   7  11   6        0.31        0.80     10.40 o 
   0  12   6        5.97       13.34      9.85 o 
   1  12   6       36.32       30.33     11.73 o 
   2  12   6       66.93       63.29     10.88 o 
   3  12   6       31.34       29.09     11.83 o 
   4  12   6        1.33       -0.23      9.28 o 
   5  12   6       50.01       36.92     12.80 o 
   6  12   6        0.82        5.65     13.23 o 
   1  13   6       18.94       62.20     11.71 o 
   2  13   6       48.57       27.90     10.85 o 
   3  13   6        7.93       25.67     12.10 o 
   4  13   6        2.52       -6.38     12.33 o 
   1   1   7      783.19      852.61     13.80 o 
   2   1   7     1434.50     1538.68     13.89 o 
   3   1   7       17.12       29.97      2.53 o 
   4   1   7       23.23       22.58      3.43 o 
   5   1   7      529.70      552.26      9.75 o 
   6   1   7      296.37      322.63     10.06 o 
   7   1   7       18.62       25.28      5.65 o 
   8   1   7       14.60        9.93      5.34 o 
   9   1   7       10.06       -0.72      5.26 o 
  10   1   7       11.34        5.03      6.29 o 
  11   1   7       22.80       27.79      8.33 o 
  12   1   7        0.55        6.83      9.35 o 
   0   2   7     2121.70     2415.94     24.49 o 
   1   2   7      616.01      699.94      7.03 o 
   2   2   7       19.44       36.86      2.18 o 
   3   2   7     1869.20     2155.46     18.92 o 
   4   2   7      882.40     1007.25     14.54 o 
   5   2   7        7.57        4.90      3.42 o 
   6   2   7      217.18      213.63      6.87 o 
   7   2   7       19.73       15.88      4.96 o 
   8   2   7      368.57      354.06     10.35 o 
   9   2   7        3.66       -4.95      4.95 o 
  10   2   7       17.76       14.66      6.60 o 
  11   2   7       52.45       59.15      8.39 o 
   1   3   7     3093.61     3439.76     26.38 o 
   2   3   7      604.11      654.01      9.69 o 
   3   3   7      483.08      536.55     10.11 o 
   4   3   7      634.10      720.50     12.16 o 
   5   3   7      355.30      361.98      6.71 o 
   6   3   7      244.67      238.30      6.95 o 
   7   3   7       70.79       75.62      5.88 o 
   8   3   7       14.64        6.66      4.83 o 
   9   3   7        4.78       -4.28      5.53 o 
  10   3   7       11.93       -3.79      5.68 o 
  11   3   7       20.63       17.38      8.50 o 
   0   4   7     4871.67     4789.01     52.53 o 
   1   4   7      945.06     1089.55     12.42 o 
   2   4   7      777.99      957.22     12.62 o 
   3   4   7      392.59      431.45     10.46 o 
   4   4   7      112.43      129.79      6.44 o 
   5   4   7       24.49       29.66      4.45 o 
   6   4   7      200.15      182.40      6.31 o 
   7   4   7        0.60       -3.29      3.29 o 
   8   4   7      304.06      295.72     17.47 o 
   9   4   7       76.44       59.52      8.11 o 
  10   4   7       13.81       12.18      7.12 o 
  11   4   7       16.74       21.81     10.37 o 
   1   5   7       53.28       48.75      3.90 o 
   2   5   7      254.08      284.58      6.19 o 
   3   5   7       30.51       34.10      3.96 o 
   4   5   7      514.69      470.07      9.58 o 
   5   5   7      234.74      259.45      9.46 o 
   6   5   7     1144.99     1082.01     20.39 o 
   7   5   7       39.81       39.19      8.26 o 
   8   5   7      256.14      237.23     13.51 o 
   9   5   7        4.90        0.45      8.22 o 
  10   5   7      112.41       95.94     12.31 o 
  11   5   7        1.23        1.49     10.21 o 
   0   6   7      628.82      542.82     18.44 o 
   1   6   7      378.61      385.39     13.70 o 
   2   6   7     4616.69     4649.48     42.61 o 
   3   6   7       32.62       31.54      3.56 o 
   4   6   7        4.40       -3.35      3.35 o 
   5   6   7       13.90        9.22      5.31 o 
   6   6   7      300.86      317.01     14.03 o 
   7   6   7       17.32       11.41      7.67 o 
   8   6   7      112.65      125.73     11.63 o 
   9   6   7       11.42       20.60     11.56 o 
  10   6   7        7.05       -2.12      7.71 o 
   1   7   7      732.17      739.98     13.49 o 
   2   7   7        3.94       -3.60      4.14 o 
   3   7   7        0.65       -4.22      4.22 o 
   4   7   7     1423.14     1366.03     27.52 o 
   5   7   7        0.65        0.34      5.08 o 
   6   7   7      990.29      968.30     31.10 o 
   7   7   7        9.63       17.53      8.79 o 
   8   7   7      486.87      462.11     31.33 o 
   9   7   7        1.52       -5.20     11.71 o 
  10   7   7      229.98      274.67     36.16 o 
   0   8   7     4931.90     4788.29     71.65 o 
   1   8   7       90.01       74.29      7.48 o 
   2   8   7      323.67      308.90     11.97 o 
   3   8   7      512.06      524.87     15.37 o 
   4   8   7      713.43      717.17     28.73 o 
   5   8   7       31.70       18.22      8.63 o 
   6   8   7       83.40      120.67     13.16 o 
   7   8   7       15.79       16.65     14.86 o 
   8   8   7      116.77      149.13     15.74 o 
   9   8   7        4.05       11.60     10.79 o 
   1   9   7      349.22      367.71     17.52 o 
   2   9   7      318.17      298.65     12.39 o 
   3   9   7      173.29      164.28     10.06 o 
   4   9   7       49.58       45.45     10.63 o 
   5   9   7       33.75       24.27      9.20 o 
   6   9   7      601.95      533.40     23.88 o 
   7   9   7        2.68        3.84      9.16 o 
   8   9   7      267.47      255.69     19.47 o 
   9   9   7       77.42      102.59     18.52 o 
   0  10   7      339.25      340.64     21.62 o 
   1  10   7        1.90       -1.57      5.88 o 
   2  10   7      674.01      692.19     18.85 o 
   3  10   7       43.77       38.82      8.90 o 
   4  10   7      101.32      159.33     32.04 o 
   5  10   7       98.47       86.49     13.19 o 
   6  10   7      356.27      336.84     20.70 o 
   7  10   7        3.55       10.18     10.48 o 
   8  10   7       18.39       16.02     15.21 o 
   1  11   7      114.14       92.27      9.62 o 
   2  11   7        0.94        5.08      7.63 o 
   3  11   7       57.07       74.78     11.03 o 
   4  11   7      198.30      206.88     19.61 o 
   5  11   7       82.92       53.06     12.25 o 
   6  11   7       16.91       28.57     12.25 o 
   7  11   7       28.16       28.44     12.30 o 
   0  12   7       89.42       77.97     13.22 o 
   1  12   7        3.09        9.97      8.12 o 
   2  12   7      379.11      441.46     20.38 o 
   3  12   7        1.13       -9.18      9.19 o 
   4  12   7      487.07      505.92     25.66 o 
   5  12   7        1.27       -4.51     10.14 o 
   1  13   7       78.67       67.30     12.40 o 
   2  13   7       55.39       66.18     23.73 o 
   3  13   7       29.93       22.76     22.74 o 
   0   0   8    14948.85    16001.49    312.39 o 
   1   0   8     6642.82     7058.83    143.33 o 
   2   0   8        1.73        4.11      4.24 o 
   3   0   8     2228.26     2245.22     29.68 o 
   4   0   8      955.62      950.25     19.13 o 
   5   0   8     2362.46     2264.07     37.61 o 
   6   0   8      221.03      217.34     18.02 o 
   7   0   8     3662.02     3537.26     55.13 o 
   8   0   8       57.26       50.81     12.26 o 
   9   0   8      313.75      328.59     16.84 o 
  10   0   8       15.70       11.87      9.52 o 
  11   0   8      226.73      284.68     21.79 o 
   1   1   8    15820.79    15666.32    115.07 o 
   2   1   8     1547.93     1703.58     19.01 o 
   3   1   8     5219.56     5066.65     36.65 o 
   4   1   8      473.73      484.99      8.87 o 
   5   1   8     1456.00     1293.60     16.81 o 
   6   1   8       13.49       18.89      6.37 o 
   7   1   8      905.64      856.52     16.42 o 
   8   1   8        0.44        0.27      6.17 o 
   9   1   8       29.79       25.15      6.56 o 
  10   1   8       44.02       37.17      9.91 o 
  11   1   8       22.07       30.12      8.52 o 
   0   2   8       53.59       72.57      3.42 o 
   1   2   8     1297.81     1355.02     11.94 o 
   2   2   8      769.28      846.28      9.32 o 
   3   2   8      708.03      788.07      8.97 o 
   4   2   8      634.41      671.35     11.93 o 
   5   2   8     2906.98     2810.45     28.15 o 
   6   2   8        5.74       -1.52      3.83 o 
   7   2   8      701.66      678.26     13.35 o 
   8   2   8        0.34       -4.60      4.60 o 
   9   2   8      425.24      426.77     12.09 o 
  10   2   8        2.63       10.08      6.52 o 
  11   2   8      145.81      178.06     14.55 o 
   1   3   8     5643.33     5618.42     59.08 o 
   2   3   8      393.23      403.04      7.48 o 
   3   3   8      619.30      537.30     13.64 o 
   4   3   8       39.36       39.91      2.85 o 
   5   3   8     1116.71     1118.31     12.56 o 
   6   3   8      141.96      119.85      5.17 o 
   7   3   8      568.01      550.99     13.21 o 
   8   3   8        1.80       -3.81      4.54 o 
   9   3   8      332.82      339.83     13.50 o 
  10   3   8        6.30       10.81      6.35 o 
  11   3   8       26.84       26.27      8.91 o 
   0   4   8      538.47      596.52     13.66 o 
   1   4   8      777.03      847.01     10.26 o 
   2   4   8      775.15      854.28     11.30 o 
   3   4   8      202.50      174.30      6.61 o 
   4   4   8      512.02      512.39     10.28 o 
   5   4   8       22.93       18.19      4.45 o 
   6   4   8        1.68        6.04      4.72 o 
   7   4   8      164.63      178.21      6.07 o 
   8   4   8        4.67        0.74      5.14 o 
   9   4   8       86.70       95.72      7.69 o 
  10   4   8        0.70        6.30      9.68 o 
  11   4   8      504.23      574.51     19.76 o 
   1   5   8      669.61      612.17      8.81 o 
   2   5   8      643.72      665.73     10.77 o 
   3   5   8     1411.55     1461.46     17.89 o 
   4   5   8      198.65      197.46     10.75 o 
   5   5   8      224.69      233.13      8.61 o 
   6   5   8       49.19       43.53      8.07 o 
   7   5   8      726.28      738.87     26.05 o 
   8   5   8       15.65        3.35      7.80 o 
   9   5   8      242.98      226.54     14.22 o 
  10   5   8        8.91       18.06      9.45 o 
  11   5   8        5.26       -7.89     12.80 o 
   0   6   8     2356.70     2433.11     40.52 o 
   1   6   8       47.38       31.10      4.69 o 
   2   6   8      111.05      116.84      5.57 o 
   3   6   8        2.52       -3.11      3.11 o 
   4   6   8       21.00       20.94      5.25 o 
   5   6   8       30.29       37.03      7.99 o 
   6   6   8      206.32      190.20     11.69 o 
   7   6   8       13.46        8.78      7.59 o 
   8   6   8        2.73       -3.75      7.22 o 
   9   6   8      419.62      440.66     19.02 o 
  10   6   8        8.89       -0.06      8.12 o 
   1   7   8     1195.96     1201.95     17.70 o 
   2   7   8       11.46       12.71      4.79 o 
   3   7   8      654.35      622.34     13.33 o 
   4   7   8       42.70       44.62      6.31 o 
   5   7   8     1059.40     1015.76     18.91 o 
   6   7   8       63.54       67.59      8.36 o 
   7   7   8       77.96       73.41     11.54 o 
   8   7   8        1.77        1.71      6.92 o 
   9   7   8        2.75        5.54     10.66 o 
  10   7   8        0.22      -11.36     11.36 o 
   0   8   8      121.98      128.57     17.17 o 
   1   8   8      608.74      622.01     16.44 o 
   2   8   8      407.50      408.31     13.82 o 
   3   8   8      206.66      185.51     10.07 o 
   4   8   8        0.04       -1.61      6.16 o 
   5   8   8       18.58       21.77      8.64 o 
   6   8   8       40.33       46.85     10.81 o 
   7   8   8      224.41      259.43     25.59 o 
   8   8   8       28.45        8.10     10.99 o 
   9   8   8      216.36      252.93     19.76 o 
   1   9   8      634.55      606.23     17.05 o 
   2   9   8       79.77       68.29     10.52 o 
   3   9   8      797.15      793.60     19.55 o 
   4   9   8        1.16        2.00      7.66 o 
   5   9   8      163.52      182.96     15.44 o 
   6   9   8       20.44       20.20      9.59 o 
   7   9   8        1.04        6.91      9.71 o 
   8   9   8       44.98       51.49     17.41 o 
   0  10   8      194.33      223.88     19.64 o 
   1  10   8       10.10       13.60      7.35 o 
   2  10   8        2.75        1.00      6.97 o 
   3  10   8      367.40      333.57     16.43 o 
   4  10   8       80.59       55.67     11.64 o 
   5  10   8       12.48        4.49      9.18 o 
   6  10   8        9.77        4.06      9.73 o 
   7  10   8        8.42       18.96     10.92 o 
   1  11   8        0.05        4.17      6.65 o 
   2  11   8       35.68       26.88      8.71 o 
   3  11   8      251.04      242.86     19.48 o 
   4  11   8       37.66       47.45     17.95 o 
   5  11   8        7.74       -3.59     10.81 o 
   6  11   8       10.92       11.12     10.88 o 
   0  12   8        0.52        2.64     11.58 o 
   1  12   8       23.73       24.41      9.52 o 
   2  12   8       45.71       34.39      9.93 o 
   3  12   8       84.89       75.71     14.41 o 
   4  12   8        0.98        0.52     10.33 o 
   5  12   8        2.24        4.14     10.68 o 
   1  13   8       84.75       95.00     13.10 o 
   2  13   8       36.71       15.54     10.33 o 
   3  13   8       29.76       23.39     12.81 o 
   1   1   9      400.54      465.83      9.37 o 
   2   1   9       74.16       96.34      4.85 o 
   3   1   9      135.91      155.47      4.45 o 
   4   1   9      357.35      377.47      6.77 o 
   5   1   9      169.04      165.12      6.84 o 
   6   1   9       25.03       15.30      4.98 o 
   7   1   9      138.60      133.39      8.12 o 
   8   1   9        0.09        1.68      5.53 o 
   9   1   9       12.75       22.02      6.44 o 
  10   1   9       32.51       34.17      9.27 o 
  11   1   9        6.82        6.77      8.05 o 
   0   2   9      549.61      632.35     11.48 o 
   1   2   9      186.73      243.89      5.01 o 
   2   2   9        5.47        6.16      2.86 o 
   3   2   9       72.34       65.91      3.27 o 
   4   2   9       57.33       61.13      5.28 o 
   5   2   9       36.88       36.61      5.52 o 
   6   2   9      372.29      375.57     10.04 o 
   7   2   9        3.70        3.48      4.76 o 
   8   2   9        5.84       13.53      5.24 o 
   9   2   9        0.62        4.00      5.79 o 
  10   2   9       17.04       17.71      7.45 o 
  11   2   9        1.81       -3.13      7.68 o 
   1   3   9     1172.36     1218.22     18.60 o 
   2   3   9      687.35      689.05     10.85 o 
   3   3   9      248.73      238.72      7.59 o 
   4   3   9       92.39       97.31      3.75 o 
   5   3   9       65.81       71.11      4.11 o 
   6   3   9      140.13      137.27      5.91 o 
   7   3   9        6.31        1.22      4.01 o 
   8   3   9       15.81        5.25      4.93 o 
   9   3   9       72.74       60.69      7.33 o 
  10   3   9        4.86       -5.65      6.07 o 
  11   3   9       90.48       91.73     12.11 o 
   0   4   9     1318.51     1328.63     34.03 o 
   1   4   9      132.47      159.11      7.01 o 
   2   4   9     1096.27     1062.11     14.10 o 
   3   4   9        1.59       -2.65      3.77 o 
   4   4   9     1184.33     1229.38     16.53 o 
   5   4   9      282.98      256.70      9.25 o 
   6   4   9       62.76       56.00      6.00 o 
   7   4   9       14.47       10.41      3.80 o 
   8   4   9      328.55      304.91     10.30 o 
   9   4   9        0.32       -5.66      5.66 o 
  10   4   9       14.86        9.74      9.07 o 
  11   4   9        0.33       11.70      8.77 o 
   1   5   9      368.28      356.29      7.37 o 
   2   5   9      308.02      326.96      8.33 o 
   3   5   9      142.13      141.10      9.14 o 
   4   5   9      533.75      527.81     13.43 o 
   5   5   9       52.99       63.65      8.56 o 
   6   5   9     1418.42     1377.09     27.48 o 
   7   5   9       16.96        7.73      7.27 o 
   8   5   9      112.40      116.30     11.22 o 
   9   5   9        8.73       29.27      9.39 o 
  10   5   9       12.84        0.56     12.13 o 
   0   6   9     3698.70     3482.67     53.16 o 
   1   6   9       62.89       60.38      5.34 o 
   2   6   9     3254.23     3189.31     27.43 o 
   3   6   9        5.31        2.45      3.99 o 
   4   6   9      966.57     1002.56     17.47 o 
   5   6   9      203.63      201.12     11.79 o 
   6   6   9     1036.71     1046.26     24.42 o 
   7   6   9      177.66      137.60     12.52 o 
   8   6   9       13.29        9.34      7.66 o 
   9   6   9        7.83       -2.66      8.54 o 
  10   6   9      146.77      147.26     22.00 o 
   1   7   9      359.45      369.84     13.45 o 
   2   7   9      106.39      105.09      7.56 o 
   3   7   9        5.21        4.31      4.84 o 
   4   7   9      417.49      403.54     14.91 o 
   5   7   9       52.75       55.91      6.06 o 
   6   7   9      647.87      596.54     17.71 o 
   7   7   9        1.29        2.02      7.71 o 
   8   7   9      268.76      235.11     13.63 o 
   9   7   9       17.70       13.89      8.75 o 
   0   8   9     4307.62     4154.69     80.60 o 
   1   8   9        9.13        8.98      5.86 o 
   2   8   9     1528.31     1422.59     25.63 o 
   3   8   9        1.79       -1.77      5.57 o 
   4   8   9      600.44      576.22     23.65 o 
   5   8   9       18.70       10.81     12.99 o 
   6   8   9      376.24      386.80     20.15 o 
   7   8   9       26.82       14.36     14.09 o 
   8   8   9      870.59      922.73     66.17 o 
   9   8   9       36.09       77.48     14.11 o 
   1   9   9        1.47        0.36      6.22 o 
   2   9   9      256.17      236.46     11.51 o 
   3   9   9       23.68       24.53      6.85 o 
   4   9   9      114.17      115.20     11.41 o 
   5   9   9        5.50        5.82      9.22 o 
   6   9   9        2.63       -5.42      9.45 o 
   7   9   9       10.92       13.50     10.23 o 
   8   9   9      329.91      376.36     22.91 o 
   0  10   9     1323.52     1337.27     42.42 o 
   1  10   9       97.56      126.26      9.95 o 
   2  10   9      681.85      680.55     19.17 o 
   3  10   9        1.88        6.26      6.58 o 
   4  10   9      196.96      222.85     16.97 o 
   5  10   9        1.07        4.80      9.29 o 
   6  10   9      691.76      700.42     28.44 o 
   7  10   9       74.17      121.40     19.74 o 
   1  11   9       93.44       99.43     10.25 o 
   2  11   9       28.05       23.79      8.92 o 
   3  11   9        2.54       -0.34      7.95 o 
   4  11   9        3.54       11.34     10.01 o 
   5  11   9       18.07       11.01     10.22 o 
   6  11   9      107.30      139.66     16.76 o 
   0  12   9       96.84      108.97     17.39 o 
   1  12   9       14.20       12.54      9.15 o 
   2  12   9      516.16      569.18     22.84 o 
   3  12   9       67.31       61.11     13.86 o 
   4  12   9      792.85      927.45     57.94 o 
   1  13   9       20.34       18.15     11.92 o 
   2  13   9       13.68        3.67     10.54 o 
   0   0  10      777.73      763.73     29.80 o 
   1   0  10       99.32      164.59     11.09 o 
   2   0  10       71.03       85.38     13.58 o 
   3   0  10      876.33      847.87     16.76 o 
   4   0  10        3.56        2.26      5.04 o 
   5   0  10     2122.16     2104.78     39.12 o 
   6   0  10       53.81       41.93      9.06 o 
   7   0  10     3645.65     3428.62     54.77 o 
   8   0  10        6.07       -5.86      8.45 o 
   9   0  10      635.91      618.74     22.43 o 
  10   0  10       91.45       78.67     12.12 o 
  11   0  10      169.28      179.67     19.45 o 
   1   1  10     8312.58     8373.82     64.17 o 
   2   1  10       70.27       60.89      4.77 o 
   3   1  10     3246.86     3087.72     31.57 o 
   4   1  10      432.16      401.80      6.69 o 
   5   1  10     2717.61     2662.01     42.05 o 
   6   1  10     1520.21     1501.09     22.05 o 
   7   1  10     1013.13     1006.96     19.62 o 
   8   1  10      446.25      418.79     15.72 o 
   9   1  10       12.32        5.99      6.12 o 
  10   1  10       38.26       34.15      8.04 o 
  11   1  10        2.41        3.61      7.93 o 
   0   2  10       46.77       41.70      3.69 o 
   1   2  10      110.21      147.02      4.32 o 
   2   2  10       47.33       45.51      3.85 o 
   3   2  10      173.22      172.48      4.65 o 
   4   2  10      208.86      222.77      5.55 o 
   5   2  10     2638.11     2587.88     26.65 o 
   6   2  10        0.03       -2.11      4.28 o 
   7   2  10     1080.63     1096.01     21.69 o 
   8   2  10       19.56       15.49      5.95 o 
   9   2  10      472.23      497.67     14.09 o 
  10   2  10        0.65       -6.84      6.84 o 
  11   2  10      155.00      177.24     11.92 o 
   1   3  10     1318.32     1256.33     24.58 o 
   2   3  10       69.70       63.48      5.11 o 
   3   3  10     3118.23     3252.58     52.18 o 
   4   3  10      514.00      495.92      7.59 o 
   5   3  10      788.03      820.16     10.85 o 
   6   3  10      160.03      145.06      5.51 o 
   7   3  10      346.89      377.16      9.30 o 
   8   3  10       57.16       49.95      6.79 o 
   9   3  10      380.25      371.35     12.32 o 
  10   3  10       46.48       45.55      8.12 o 
  11   3  10       49.55       48.98     11.02 o 
   0   4  10       59.72       74.77     10.07 o 
   1   4  10        3.51        5.79      3.72 o 
   2   4  10       23.36       28.24      3.93 o 
   3   4  10       91.08       74.07      5.57 o 
   4   4  10      298.58      297.88     12.01 o 
   5   4  10      604.73      606.56     20.09 o 
   6   4  10       31.93       25.73      6.46 o 
   7   4  10       94.27       98.33      8.51 o 
   8   4  10       38.45       40.17      6.62 o 
   9   4  10       91.31      106.10     11.92 o 
  10   4  10        5.58       -9.88      9.88 o 
   1   5  10     1262.08     1255.32     19.08 o 
   2   5  10      191.35      195.70      6.45 o 
   3   5  10      135.65      159.26      8.19 o 
   4   5  10       26.85       17.99      5.99 o 
   5   5  10      284.16      320.28     15.97 o 
   6   5  10       25.61       20.76      7.71 o 
   7   5  10      469.76      476.41     20.73 o 
   8   5  10        7.90        1.90      8.80 o 
   9   5  10      368.46      421.01     22.04 o 
  10   5  10        1.06        3.38     11.38 o 
   0   6  10       37.20       35.92      8.13 o 
   1   6  10      431.54      426.62     11.81 o 
   2   6  10      220.92      200.69      7.66 o 
   3   6  10      840.80      860.58     18.89 o 
   4   6  10       30.81       43.20      6.97 o 
   5   6  10       86.41       71.96     13.64 o 
   6   6  10        0.88       -6.53      6.53 o 
   7   6  10      127.28      128.88     11.46 o 
   8   6  10        5.81       -2.43      7.52 o 
   9   6  10      275.88      300.33     20.43 o 
  10   6  10       41.78       39.93     14.13 o 
   1   7  10     1011.43     1014.96     16.96 o 
   2   7  10        5.48        5.84      4.60 o 
   3   7  10       51.52       59.79      6.09 o 
   4   7  10        2.69       -1.95      4.34 o 
   5   7  10      152.79      159.37     11.34 o 
   6   7  10       17.40       20.61      7.28 o 
   7   7  10      503.13      499.58     26.22 o 
   8   7  10       14.43       16.75     11.46 o 
   9   7  10       69.26      101.05     24.21 o 
   0   8  10     1271.87     1302.37     39.35 o 
   1   8  10      342.44      339.80     12.74 o 
   2   8  10       32.64       33.04      6.83 o 
   3   8  10       51.21       47.21      7.32 o 
   4   8  10       67.76       47.74      8.21 o 
   5   8  10      140.32      161.04     13.39 o 
   6   8  10       25.91       26.69     10.06 o 
   7   8  10       43.68       63.98     11.86 o 
   8   8  10        0.19       -9.53      9.53 o 
   9   8  10      372.99      360.25     29.50 o 
   1   9  10        0.08       -4.74      5.84 o 
   2   9  10        0.03        1.52      5.95 o 
   3   9  10      512.91      513.07     16.57 o 
   4   9  10        3.29       -1.40      6.74 o 
   5   9  10      216.90      230.92     17.02 o 
   6   9  10       13.49        9.43      9.49 o 
   7   9  10        1.08       -4.90     10.55 o 
   8   9  10       37.57       44.27     17.19 o 
   0  10  10       10.39       16.69     14.70 o 
   1  10  10      256.42      219.64     12.20 o 
   2  10  10      141.75      141.93     10.75 o 
   3  10  10       26.27       18.29      7.17 o 
   4  10  10       65.15       65.10     12.19 o 
   5  10  10       40.57       21.28     10.78 o 
   6  10  10        3.31        1.18      9.74 o 
   7  10  10      176.78      173.86     17.74 o 
   1  11  10      164.83      179.46     15.88 o 
   2  11  10      196.05      204.31     14.78 o 
   3  11  10       48.45       34.63      9.80 o 
   4  11  10       32.16       22.64     11.17 o 
   5  11  10       51.03       62.96     13.78 o 
   6  11  10        8.33       11.81     11.41 o 
   0  12  10       23.40       29.73     14.64 o 
   1  12  10       78.61       71.23     13.54 o 
   2  12  10       12.92       18.66      9.91 o 
   3  12  10       60.75       79.43     14.54 o 
   4  12  10       50.27       58.17     18.51 o 
   1   1  11       75.19       84.72      3.68 o 
   2   1  11      743.84      764.39     15.76 o 
   3   1  11       34.61       31.96      5.22 o 
   4   1  11       60.29       56.95      5.31 o 
   5   1  11      218.75      227.09      7.84 o 
   6   1  11        0.26        3.99      5.50 o 
   7   1  11      252.45      276.74     10.57 o 
   8   1  11      507.03      493.37     15.01 o 
   9   1  11      122.91      143.96     11.75 o 
  10   1  11       63.36       79.25      9.62 o 
  11   1  11       15.28       16.37      8.56 o 
   0   2  11     1239.35     1283.32     18.20 o 
   1   2  11      241.74      267.10      5.70 o 
   2   2  11        9.75       11.38      3.47 o 
   3   2  11      869.56      906.08     14.87 o 
   4   2  11      215.33      188.38      5.57 o 
   5   2  11      577.02      600.25     15.12 o 
   6   2  11     1091.66     1074.70     15.99 o 
   7   2  11       24.93       26.12      5.26 o 
   8   2  11       29.59       23.59      6.40 o 
   9   2  11       13.11       26.98      7.35 o 
  10   2  11       95.36       86.75      9.46 o 
  11   2  11        0.76        1.36      7.64 o 
   1   3  11       14.28       16.77      4.81 o 
   2   3  11      652.07      655.70     15.01 o 
   3   3  11       47.45       46.24      6.69 o 
   4   3  11      154.89      175.94      5.20 o 
   5   3  11      211.80      219.39      6.49 o 
   6   3  11     1103.05     1036.39     15.24 o 
   7   3  11      153.09      144.35      7.00 o 
   8   3  11      111.83      104.29      8.39 o 
   9   3  11       24.13       29.99      7.17 o 
  10   3  11       44.86       47.44      8.25 o 
   0   4  11      787.64      761.26     17.34 o 
   1   4  11      667.68      673.81     12.30 o 
   2   4  11      126.79      111.38      6.16 o 
   3   4  11      171.97      153.97      8.08 o 
   4   4  11     1542.86     1497.70     23.02 o 
   5   4  11       31.17       32.31      6.24 o 
   6   4  11        1.06       -4.46      4.81 o 
   7   4  11      444.18      455.15     16.48 o 
   8   4  11       61.01       76.47     12.66 o 
   9   4  11        1.34       -7.24     10.15 o 
  10   4  11        2.01        2.18     12.02 o 
   1   5  11     1190.19     1153.68     17.52 o 
   2   5  11        3.13       -0.04      4.07 o 
   3   5  11      410.22      419.50     12.70 o 
   4   5  11     1949.82     1882.85     34.03 o 
   5   5  11        5.75        6.07      5.65 o 
   6   5  11      447.20      439.64     21.80 o 
   7   5  11       15.09       27.74      8.30 o 
   8   5  11       88.41       51.20     12.95 o 
   9   5  11       17.66        4.63     11.72 o 
  10   5  11      107.61      109.51     16.39 o 
   0   6  11     2294.18     2076.78     41.19 o 
   1   6  11      689.80      702.70     13.74 o 
   2   6  11     3907.53     3694.70     34.46 o 
   3   6  11       23.15       12.85      6.26 o 
   4   6  11        2.55        5.04      5.79 o 
   5   6  11      698.83      703.28     21.96 o 
   6   6  11      108.68      126.28     11.16 o 
   7   6  11      137.85      128.64     14.42 o 
   8   6  11       13.81       -1.35     10.93 o 
   9   6  11      131.84      102.94     18.70 o 
   1   7  11      337.45      322.06     11.15 o 
   2   7  11     1358.47     1310.03     19.96 o 
   3   7  11       57.63       41.29      5.04 o 
   4   7  11      603.84      598.46     15.50 o 
   5   7  11       38.47       30.79      8.84 o 
   6   7  11      448.21      439.69     16.06 o 
   7   7  11       64.05       66.24      9.18 o 
   8   7  11      196.29      185.97     23.48 o 
   9   7  11        1.86       20.95     25.23 o 
   0   8  11     4933.54     4681.21     89.68 o 
   1   8  11      598.54      591.22     26.16 o 
   2   8  11      204.89      213.72     10.88 o 
   3   8  11      308.66      306.18     12.40 o 
   4   8  11      355.56      347.99     15.27 o 
   5   8  11      113.05      106.19     10.39 o 
   6   8  11      170.47      175.68     15.32 o 
   7   8  11      228.18      223.81     21.57 o 
   8   8  11      105.98      115.55     31.08 o 
   1   9  11        0.12       -6.55      6.55 o 
   2   9  11       69.30       69.63      9.61 o 
   3   9  11       65.51       73.20      8.60 o 
   4   9  11       63.02       56.37      9.42 o 
   5   9  11       25.91       21.58     11.26 o 
   6   9  11      114.10      146.86     15.19 o 
   7   9  11        3.39        0.89     14.05 o 
   0  10  11       26.48       32.56     11.71 o 
   1  10  11      139.64      128.13     13.01 o 
   2  10  11      589.83      596.40     18.65 o 
   3  10  11       82.18       85.09      9.65 o 
   4  10  11      197.80      252.29     20.23 o 
   5  10  11      112.75      110.21     14.97 o 
   6  10  11      302.12      351.79     30.34 o 
   1  11  11        2.68        1.86      8.10 o 
   2  11  11      114.85      121.21     11.03 o 
   3  11  11        7.80       10.93     10.02 o 
   4  11  11       12.32        6.09     10.51 o 
   5  11  11       24.88       18.61     11.34 o 
   0  12  11       90.76       84.81     17.11 o 
   1  12  11        0.75        1.47     10.33 o 
   2  12  11       29.37       60.19     11.87 o 
   3  12  11      116.62      102.24     15.62 o 
   0   0  12     4474.91     4442.33    103.45 o 
   1   0  12      132.84      149.65     11.56 o 
   2   0  12     2853.35     2769.11     51.32 o 
   3   0  12     1880.90     1815.36     27.99 o 
   4   0  12     1044.23     1016.34     21.40 o 
   5   0  12     1623.24     1598.87     32.58 o 
   6   0  12      270.15      327.59     15.89 o 
   7   0  12     4549.71     4479.14     67.89 o 
   8   0  12      311.59      297.19     16.28 o 
   9   0  12      342.67      380.14     18.74 o 
  10   0  12        5.19       -1.35      9.66 o 
  11   0  12      352.39      353.64     26.85 o 
   1   1  12     1169.22     1116.03     12.54 o 
   2   1  12      288.64      308.75     10.48 o 
   3   1  12     1556.28     1459.81     19.70 o 
   4   1  12     1184.27     1125.04     16.38 o 
   5   1  12     1085.25     1005.57     17.73 o 
   6   1  12      930.59      871.50     16.97 o 
   7   1  12       51.15       37.50      6.79 o 
   8   1  12        5.84       10.42      6.42 o 
   9   1  12       32.56       34.01      7.19 o 
  10   1  12       16.07       10.47      7.77 o 
   0   2  12     2446.89     2392.96     33.10 o 
   1   2  12      411.66      426.12      9.52 o 
   2   2  12     1288.70     1275.30     17.70 o 
   3   2  12      179.81      172.63      6.70 o 
   4   2  12       26.72       33.18      4.75 o 
   5   2  12     3266.33     3287.00     35.55 o 
   6   2  12      757.77      729.01     15.13 o 
   7   2  12      459.67      441.74     12.78 o 
   8   2  12        0.93       -0.13      5.73 o 
   9   2  12     1036.26     1129.78     36.60 o 
  10   2  12        8.93       -2.08      7.39 o 
   1   3  12      493.35      464.10     11.62 o 
   2   3  12        6.29       -2.11      4.71 o 
   3   3  12      395.26      389.42      8.95 o 
   4   3  12      403.69      413.52      7.48 o 
   5   3  12       29.14       26.88      4.29 o 
   6   3  12      213.81      214.68      8.50 o 
   7   3  12      125.36      152.97      8.01 o 
   8   3  12      409.64      377.71     12.84 o 
   9   3  12      174.04      199.88     10.64 o 
  10   3  12        1.36        7.25      7.24 o 
   0   4  12      752.28      733.78     17.74 o 
   1   4  12        0.26       -0.48      3.92 o 
   2   4  12        0.39       -1.22      4.18 o 
   3   4  12     1162.02     1158.82     22.29 o 
   4   4  12      179.27      192.30     10.28 o 
   5   4  12       14.23        0.36      5.21 o 
   6   4  12      623.58      592.69     15.56 o 
   7   4  12      386.90      403.80     20.63 o 
   8   4  12      233.88      224.36     17.59 o 
   9   4  12      180.23      202.38     23.65 o 
  10   4  12       68.65       98.21     15.89 o 
   1   5  12      279.53      260.82      8.84 o 
   2   5  12      129.04      129.18      8.24 o 
   3   5  12       31.54       33.17      6.22 o 
   4   5  12        0.06       -2.22      6.09 o 
   5   5  12       56.31       70.05      7.39 o 
   6   5  12       44.11       64.66      9.25 o 
   7   5  12      270.45      291.95     18.52 o 
   8   5  12       59.07       77.16     19.77 o 
   9   5  12       91.84       74.75     14.83 o 
  10   5  12      151.22      123.09     17.32 o 
   0   6  12        1.10       12.76     11.07 o 
   1   6  12      304.35      293.00     10.69 o 
   2   6  12      474.20      469.33     13.36 o 
   3   6  12        0.36        3.04      5.59 o 
   4   6  12      247.40      212.34     10.89 o 
   5   6  12       74.98       89.50     10.34 o 
   6   6  12        0.81       -1.20      7.55 o 
   7   6  12       91.72      135.12     15.36 o 
   8   6  12      103.34       97.71     15.25 o 
   9   6  12      241.72      253.36     20.60 o 
   1   7  12       16.70       16.23      5.85 o 
   2   7  12      135.40      122.88      8.25 o 
   3   7  12       92.15      115.05      8.26 o 
   4   7  12      102.31       88.38      8.11 o 
   5   7  12       97.23      104.35      8.62 o 
   6   7  12        0.07      -10.14     10.14 o 
   7   7  12       94.99      103.66     15.84 o 
   8   7  12       31.27       43.53     18.59 o 
   9   7  12      161.17      101.52     31.74 o 
   0   8  12      520.90      552.58     26.98 o 
   1   8  12       71.02       77.95      9.65 o 
   2   8  12      367.24      373.76     13.78 o 
   3   8  12       23.23       32.31      7.96 o 
   4   8  12      106.69      125.45     12.08 o 
   5   8  12       60.85       96.75     10.66 o 
   6   8  12        5.28       -4.21     10.27 o 
   7   8  12       78.16       72.36     17.26 o 
   8   8  12       46.60       29.73     24.72 o 
   1   9  12        0.97       -0.05      7.14 o 
   2   9  12      457.25      446.20     15.98 o 
   3   9  12       87.72       89.46      9.17 o 
   4   9  12       15.29       15.54      8.72 o 
   5   9  12       35.00       40.68     10.69 o 
   6   9  12        0.56       -9.11     12.36 o 
   7   9  12       51.93       62.35     18.45 o 
   0  10  12      147.16      146.34     20.19 o 
   1  10  12        8.98        6.88     10.44 o 
   2  10  12       38.99       35.19      8.20 o 
   3  10  12        0.04        0.20      6.90 o 
   4  10  12      120.23      146.24     23.29 o 
   5  10  12        1.40       -8.99      9.37 o 
   6  10  12        3.14       -1.45     12.90 o 
   1  11  12        0.25       -7.64      7.88 o 
   2  11  12        0.00        6.35      8.55 o 
   3  11  12        9.82       -0.12      9.61 o 
   4  11  12        0.30       -9.94      9.94 o 
   5  11  12       15.96       24.36     11.19 o 
   0  12  12      253.26      235.87     33.47 o 
   1  12  12        0.48        9.14     10.91 o 
   2  12  12       10.27        7.47     11.00 o 
   1   1  13      406.32      415.13     10.82 o 
   2   1  13       75.10       75.71      6.20 o 
   3   1  13      684.91      710.95     13.78 o 
   4   1  13       71.63       66.59      6.83 o 
   5   1  13      221.82      232.16     11.15 o 
   6   1  13       95.84       76.89      7.41 o 
   7   1  13       50.24       51.92      7.06 o 
   8   1  13      260.62      262.03     11.16 o 
   9   1  13       27.64       25.73      7.20 o 
  10   1  13       31.69       16.95      8.28 o 
   0   2  13      177.37      152.08      6.70 o 
   1   2  13     1227.53     1238.12     14.51 o 
   2   2  13      202.92      187.02      6.98 o 
   3   2  13      571.42      558.13     11.53 o 
   4   2  13       22.44       15.20      4.89 o 
   5   2  13      219.93      223.12      9.22 o 
   6   2  13      235.30      237.79      9.67 o 
   7   2  13       85.75       76.56      7.47 o 
   8   2  13        5.28       -2.79      5.99 o 
   9   2  13       21.69       10.37      7.33 o 
  10   2  13       77.91       78.02      9.97 o 
   1   3  13       14.96       13.20      4.63 o 
   2   3  13       86.67       87.53      8.94 o 
   3   3  13       11.44       10.06      4.05 o 
   4   3  13      785.70      740.98     11.64 o 
   5   3  13      439.67      486.53      9.80 o 
   6   3  13       12.09       12.72      4.99 o 
   7   3  13        1.56       -4.86      4.86 o 
   8   3  13       22.71        8.68      6.19 o 
   9   3  13      131.95      131.55      9.44 o 
  10   3  13        2.37       -0.42      6.94 o 
   0   4  13      405.08      405.72     16.14 o 
   1   4  13       27.07       30.73      5.58 o 
   2   4  13      459.41      404.54     12.26 o 
   3   4  13      311.65      311.89     16.48 o 
   4   4  13      127.67      119.27     11.41 o 
   5   4  13        5.65        6.43      7.83 o 
   6   4  13       96.20       86.35     10.11 o 
   7   4  13      470.93      480.09     33.82 o 
   8   4  13       12.29      -10.22     10.22 o 
   9   4  13       50.37       55.61     13.77 o 
  10   4  13       44.59       24.94     13.53 o 
   1   5  13     1148.27     1120.72     19.22 o 
   2   5  13      228.52      220.84      9.77 o 
   3   5  13       79.78       75.04      9.22 o 
   4   5  13       19.42       27.68      7.20 o 
   5   5  13      127.24      109.59     10.94 o 
   6   5  13      614.40      555.27     29.40 o 
   7   5  13      711.66      677.83     32.12 o 
   8   5  13      348.12      343.95     22.56 o 
   9   5  13       19.56       14.43     12.90 o 
   0   6  13      618.51      557.21     20.17 o 
   1   6  13       30.66       22.72      7.57 o 
   2   6  13      220.71      211.25      9.87 o 
   3   6  13       13.76       17.56      6.37 o 
   4   6  13      676.07      633.85     17.06 o 
   5   6  13      236.04      258.26     14.70 o 
   6   6  13      381.50      422.38     32.46 o 
   7   6  13       41.99       50.38     19.39 o 
   8   6  13        0.44       -8.50     11.48 o 
   9   6  13      193.17      191.72     19.38 o 
   1   7  13     1502.64     1430.66     23.66 o 
   2   7  13        0.04        6.70      5.75 o 
   3   7  13      586.18      552.33     15.15 o 
   4   7  13      263.73      243.60     11.03 o 
   5   7  13      104.88       92.06     10.65 o 
   6   7  13      168.06      202.05     14.83 o 
   7   7  13       68.29       63.26     12.06 o 
   8   7  13      304.18      323.50     22.51 o 
   0   8  13       60.25       72.48     15.97 o 
   1   8  13        1.80        5.99      7.13 o 
   2   8  13      564.47      536.12     18.85 o 
   3   8  13       70.03       67.79      8.26 o 
   4   8  13      202.19      228.89     13.72 o 
   5   8  13      219.05      218.48     16.67 o 
   6   8  13       71.49       61.60     16.59 o 
   7   8  13       39.58       32.55     15.92 o 
   8   8  13      148.40      156.01     26.40 o 
   1   9  13      866.33      898.38     25.08 o 
   2   9  13       49.67       45.45      9.27 o 
   3   9  13      293.73      300.60     13.67 o 
   4   9  13       72.42       87.63     13.26 o 
   5   9  13       85.45      110.33     18.94 o 
   6   9  13       42.30       57.28     15.88 o 
   7   9  13       75.79       51.05     18.00 o 
   0  10  13      509.48      517.20     28.77 o 
   1  10  13       12.42       14.09      8.19 o 
   2  10  13       37.41       40.87      9.57 o 
   3  10  13       68.38       28.94     14.86 o 
   4  10  13       53.53       69.66     13.21 o 
   5  10  13        0.21       -8.42     12.32 o 
   6  10  13       65.78       37.80     16.62 o 
   1  11  13      303.61      302.72     17.32 o 
   2  11  13       48.85       48.85     11.12 o 
   3  11  13      126.22      106.73     17.53 o 
   4  11  13        1.94       -4.40     10.01 o 
   0  12  13       43.03       55.39     16.23 o 
   1  12  13       41.86       45.23     13.05 o 
   0   0  14     4296.84     4302.26    103.35 o 
   1   0  14       13.70       16.73      9.21 o 
   2   0  14      495.56      514.69     16.48 o 
   3   0  14      600.91      589.95     19.76 o 
   4   0  14     6633.20     6424.05     87.64 o 
   5   0  14     1200.59     1156.42     28.11 o 
   6   0  14      853.63      817.08     31.21 o 
   7   0  14       49.84       54.23     10.53 o 
   8   0  14      341.47      333.89     17.58 o 
   9   0  14       87.10      107.69     13.31 o 
  10   0  14       35.04       28.03     14.44 o 
   1   1  14     1929.86     1811.54     24.37 o 
   2   1  14     1372.67     1368.25     20.72 o 
   3   1  14     2859.50     2696.10     30.66 o 
   4   1  14        1.10       -2.16      5.45 o 
   5   1  14      430.59      408.20     13.30 o 
   6   1  14      960.41      934.24     18.19 o 
   7   1  14       18.59        9.31      7.07 o 
   8   1  14      199.81      218.90     10.70 o 
   9   1  14       56.04       43.35      8.01 o 
  10   1  14       36.62       52.30      9.39 o 
   0   2  14      766.72      758.26     14.42 o 
   1   2  14      257.70      275.15      7.44 o 
   2   2  14     4687.94     4673.46     44.90 o 
   3   2  14      248.66      218.87      8.14 o 
   4   2  14      233.34      242.79     12.59 o 
   5   2  14        0.16       12.66      5.44 o 
   6   2  14     1543.93     1531.91     23.24 o 
   7   2  14      273.05      284.26     10.96 o 
   8   2  14      139.71      129.86      9.03 o 
   9   2  14       26.61       24.29      7.83 o 
  10   2  14       26.32       19.37     10.19 o 
   1   3  14     1514.95     1428.73     26.98 o 
   2   3  14       52.06       51.24     10.75 o 
   3   3  14      105.32      102.00      6.15 o 
   4   3  14       73.28       79.50      4.60 o 
   5   3  14     1169.66     1128.09     15.30 o 
   6   3  14       35.06       31.09      7.71 o 
   7   3  14      386.29      379.93     11.39 o 
   8   3  14       11.14       17.14      6.47 o 
   9   3  14       24.97       16.17      6.84 o 
  10   3  14        5.48        3.44      7.00 o 
   0   4  14     6889.79     6937.64    110.28 o 
   1   4  14       57.86       56.37      6.43 o 
   2   4  14      406.43      416.62     12.42 o 
   3   4  14       13.49        8.47      9.55 o 
   4   4  14      235.68      241.43     16.04 o 
   5   4  14       19.21        4.35      8.35 o 
   6   4  14       16.20        9.10      8.76 o 
   7   4  14       57.03       51.16     12.91 o 
   8   4  14      424.92      417.23     22.28 o 
   9   4  14      164.15      144.77     18.42 o 
   1   5  14      117.16      120.38      7.61 o 
   2   5  14      587.43      591.59     18.78 o 
   3   5  14      766.87      755.01     21.25 o 
   4   5  14       12.28       -3.45      9.50 o 
   5   5  14      163.80      166.85     12.71 o 
   6   5  14        2.16       -7.01     10.28 o 
   7   5  14      218.87      230.12     18.08 o 
   8   5  14       84.90       56.28     13.82 o 
   9   5  14      104.78      109.36     16.94 o 
   0   6  14      861.81      912.36     26.12 o 
   1   6  14      291.64      281.59     10.84 o 
   2   6  14     1426.36     1448.87     23.48 o 
   3   6  14        7.71        8.37      7.99 o 
   4   6  14      205.75      199.17     13.26 o 
   5   6  14       55.86       46.35     10.18 o 
   6   6  14      103.48       96.28     17.39 o 
   7   6  14        3.26       13.45     11.93 o 
   8   6  14       19.49       38.48     14.18 o 
   1   7  14      147.48      142.57      9.27 o 
   2   7  14        3.88        5.65      5.94 o 
   3   7  14      240.40      248.05     12.91 o 
   4   7  14      176.61      172.64     11.90 o 
   5   7  14      105.95      128.31     12.61 o 
   6   7  14        0.56        0.23      8.65 o 
   7   7  14        8.72       -3.05      9.77 o 
   8   7  14      149.49      191.19     16.56 o 
   0   8  14      167.79      162.06     16.94 o 
   1   8  14       26.08       20.41      7.90 o 
   2   8  14      605.41      607.00     25.27 o 
   3   8  14       18.43       23.50     11.20 o 
   4   8  14      743.52      705.43     27.01 o 
   5   8  14        5.57       -7.44     15.53 o 
   6   8  14      177.60      204.00     23.58 o 
   7   8  14       16.82      -12.49     40.18 o 
   1   9  14      203.60      210.80     13.74 o 
   2   9  14       54.88       52.93     16.55 o 
   3   9  14        1.33       -0.19     11.15 o 
   4   9  14        9.75       11.76     10.40 o 
   5   9  14       13.77       20.45     14.39 o 
   6   9  14      138.67      168.07     22.65 o 
   0  10  14      159.50      186.83     19.61 o 
   1  10  14        0.10       -9.38      9.38 o 
   2  10  14       31.06       43.45      9.98 o 
   3  10  14        6.28       -6.38      9.81 o 
   4  10  14      331.43      327.40     27.19 o 
   5  10  14       24.77       21.06     21.67 o 
   1  11  14        4.59        0.65      8.66 o 
   2  11  14        3.24        1.69      9.01 o 
   3  11  14        0.10        8.30     18.21 o 
   1   1  15       62.92       63.15      6.34 o 
   2   1  15      340.29      317.48     12.21 o 
   3   1  15      300.08      281.26     10.97 o 
   4   1  15       87.72       82.35      7.25 o 
   5   1  15      443.43      446.42     12.98 o 
   6   1  15        9.99       -2.69      5.90 o 
   7   1  15        2.50        4.87      6.27 o 
   8   1  15        9.62        7.20      6.52 o 
   9   1  15       12.80        9.51      7.22 o 
  10   1  15        0.58        0.81      8.05 o 
   0   2  15      386.99      389.86     10.70 o 
   1   2  15       11.53       17.46      4.89 o 
   2   2  15      124.86      121.39      6.40 o 
   3   2  15     1204.92     1200.06     20.16 o 
   4   2  15      437.86      404.98     12.21 o 
   5   2  15       27.20       30.72      6.13 o 
   6   2  15        7.09       11.63      5.95 o 
   7   2  15       38.25       39.62      6.91 o 
   8   2  15        0.08       12.56      6.65 o 
   9   2  15        7.13        2.99      7.28 o 
   1   3  15      286.34      282.11     10.10 o 
   2   3  15       17.58       14.59     12.00 o 
   3   3  15       72.04       78.26      5.20 o 
   4   3  15       28.00       30.25      3.79 o 
   5   3  15       51.06       53.92      5.67 o 
   6   3  15       19.37       19.63      5.29 o 
   7   3  15      453.25      482.86     12.61 o 
   8   3  15        3.11       -5.01      5.79 o 
   9   3  15        4.94        3.16      6.48 o 
   0   4  15      873.02      809.38     50.40 o 
   1   4  15     1231.97     1225.61     21.23 o 
   2   4  15       89.08       75.88      6.77 o 
   3   4  15        3.22        9.01      9.41 o 
   4   4  15      124.54      119.74     13.45 o 
   5   4  15        9.12       13.42      8.87 o 
   6   4  15      133.00      131.96     12.44 o 
   7   4  15       70.20       66.50     14.66 o 
   8   4  15        1.11       17.70     12.29 o 
   9   4  15        1.01       14.69     12.85 o 
   1   5  15      391.69      375.53     11.87 o 
   2   5  15      691.71      668.59     16.40 o 
   3   5  15      171.11      162.09     13.79 o 
   4   5  15       14.46        5.54     10.07 o 
   5   5  15      156.16      142.69     12.37 o 
   6   5  15      130.04      102.91     14.48 o 
   7   5  15       30.95       27.69     12.72 o 
   8   5  15       90.72       71.66     15.19 o 
   9   5  15      186.68      172.87     19.11 o 
   0   6  15      743.09      727.02     23.79 o 
   1   6  15      388.73      411.07     13.07 o 
   2   6  15      659.30      619.63     15.54 o 
   3   6  15        1.01        4.70      7.90 o 
   4   6  15       34.49       23.53      8.88 o 
   5   6  15      640.27      639.69     22.49 o 
   6   6  15       65.25       50.04     15.92 o 
   7   6  15       31.47       51.98     14.24 o 
   8   6  15        4.01        9.93     13.13 o 
   1   7  15     1646.43     1661.42     39.90 o 
   2   7  15       20.90       26.24      6.93 o 
   3   7  15      158.08      152.97     11.38 o 
   4   7  15       71.65       70.89      9.94 o 
   5   7  15       44.31       38.63     10.78 o 
   6   7  15        9.19        2.85      9.98 o 
   7   7  15      151.90      164.80     19.13 o 
   0   8  15       64.02       61.47     13.62 o 
   1   8  15        5.15        7.40      7.21 o 
   2   8  15      270.07      274.01     14.56 o 
   3   8  15      724.85      738.23     27.75 o 
   4   8  15      693.29      706.50     28.03 o 
   5   8  15       14.07        9.54     10.80 o 
   6   8  15        0.18      -11.81     11.81 o 
   7   8  15      284.62      294.59     28.00 o 
   1   9  15      674.23      666.55     22.42 o 
   2   9  15      123.72      121.89     12.15 o 
   3   9  15      249.75      239.50     18.48 o 
   4   9  15        0.35        2.42     10.80 o 
   5   9  15       80.45       79.48     17.91 o 
   6   9  15       34.17       33.21     16.07 o 
   0  10  15       23.66       46.19     14.65 o 
   1  10  15       66.05       58.73     10.88 o 
   2  10  15      134.71      147.12     13.63 o 
   3  10  15        0.81        1.48     10.44 o 
   4  10  15      138.71      156.86     22.21 o 
   1  11  15      154.91      183.90     15.04 o 
   2  11  15        0.03        2.58     14.80 o 
   0   0  16     2670.48     2597.69     73.75 o 
   1   0  16      188.46      185.09     14.46 o 
   2   0  16      917.11      880.48     28.04 o 
   3   0  16        6.99       13.13      8.60 o 
   4   0  16       48.19       39.69      9.49 o 
   5   0  16       68.76       79.05     17.46 o 
   6   0  16      352.49      345.79     17.44 o 
   7   0  16      100.64      103.09     12.30 o 
   8   0  16      261.31      280.01     17.16 o 
   9   0  16       12.66       19.52     11.01 o 
   1   1  16      273.41      239.80     10.82 o 
   2   1  16      155.69      154.90      9.52 o 
   3   1  16      414.24      380.40     12.73 o 
   4   1  16      460.35      442.55     12.87 o 
   5   1  16      221.67      216.38     14.47 o 
   6   1  16      630.51      628.10     15.62 o 
   7   1  16       29.65       34.35      7.16 o 
   8   1  16      529.38      574.59     17.07 o 
   9   1  16       11.60       -2.51      7.12 o 
   0   2  16      638.22      686.55     14.77 o 
   1   2  16        0.47       -1.06      7.27 o 
   2   2  16      320.57      334.01     10.87 o 
   3   2  16       64.46       55.29      6.61 o 
   4   2  16      440.54      418.75     12.02 o 
   5   2  16      135.78      136.79      8.27 o 
   6   2  16      240.57      251.04     11.01 o 
   7   2  16       35.15       23.67      6.50 o 
   8   2  16       66.90       59.28      7.91 o 
   9   2  16       11.78       20.18      7.95 o 
   1   3  16      373.97      338.29     22.98 o 
   2   3  16      165.04      146.84     13.52 o 
   3   3  16      290.97      289.85     21.89 o 
   4   3  16      158.74      142.02      8.45 o 
   5   3  16      121.28      120.89      6.43 o 
   6   3  16      661.91      726.95     14.24 o 
   7   3  16       31.38       30.08      5.72 o 
   8   3  16      105.26      133.89      8.57 o 
   9   3  16        3.76       -1.83      5.99 o 
   0   4  16       50.93       27.23      8.32 o 
   1   4  16       44.00       47.91      6.25 o 
   2   4  16      330.51      320.07     22.52 o 
   3   4  16        6.84        8.03     17.72 o 
   4   4  16      307.14      329.26     22.92 o 
   5   4  16        2.86       -4.12      8.63 o 
   6   4  16      132.69      138.87     12.99 o 
   7   4  16        0.37       -9.70      9.70 o 
   8   4  16      192.28      202.05     18.57 o 
   1   5  16      270.97      274.46     10.79 o 
   2   5  16       11.25       13.36      7.46 o 
   3   5  16      212.46      205.93     13.08 o 
   4   5  16       96.29      103.06     11.79 o 
   5   5  16      132.75      131.61     12.81 o 
   6   5  16       51.60       42.17     12.84 o 
   7   5  16        0.12      -10.45     10.45 o 
   8   5  16      449.63      547.40     39.08 o 
   0   6  16     1468.41     1430.23     34.10 o 
   1   6  16       71.28       74.42      7.61 o 
   2   6  16       46.49       30.75      8.05 o 
   3   6  16       21.53       25.91      9.65 o 
   4   6  16       66.88       69.81     10.91 o 
   5   6  16       15.40       19.56      9.20 o 
   6   6  16      182.57      186.72     17.59 o 
   7   6  16        3.30       -0.69     12.45 o 
   8   6  16       11.19       13.96     14.25 o 
   1   7  16       71.24       75.19      8.08 o 
   2   7  16      848.00      844.04     22.12 o 
   3   7  16      219.30      236.36     17.42 o 
   4   7  16       59.07       42.24      9.43 o 
   5   7  16       28.06       22.93     11.86 o 
   6   7  16      207.71      314.50     22.02 o 
   7   7  16        1.04       12.75     11.02 o 
   0   8  16      365.49      420.35     42.06 o 
   1   8  16       58.82       51.83      9.56 o 
   2   8  16      782.18      752.25     28.04 o 
   3   8  16       60.18       57.64     12.29 o 
   4   8  16       35.64       48.55     12.63 o 
   5   8  16        4.62       -1.40     10.91 o 
   6   8  16        0.76      -12.44     12.44 o 
   1   9  16       72.46       78.19     10.76 o 
   2   9  16       18.33       18.59     11.32 o 
   3   9  16        1.05       15.75     10.94 o 
   4   9  16      606.24      622.38     47.89 o 
   5   9  16       10.34       -7.41     12.92 o 
   0  10  16       34.01       34.80     21.06 o 
   1  10  16        0.67      -16.35     18.11 o 
   2  10  16       68.34       78.09     14.55 o 
   3  10  16       15.78       -5.07     10.65 o 
   1   1  17        1.05       -5.73      5.73 o 
   2   1  17      374.05      326.32     13.20 o 
   3   1  17       68.92       65.08      9.29 o 
   4   1  17        1.30        0.70      6.70 o 
   5   1  17        1.90       -2.49      5.80 o 
   6   1  17       16.16        4.37      6.35 o 
   7   1  17       37.92       32.40      7.37 o 
   8   1  17       23.37        9.89      7.14 o 
   9   1  17        0.00       -3.35      9.68 o 
   0   2  17      455.56      344.50     16.51 o 
   1   2  17       44.41       33.28      6.68 o 
   2   2  17        2.41       -0.28      6.20 o 
   3   2  17       17.04       13.24      6.60 o 
   4   2  17       74.90       65.98      8.09 o 
   5   2  17       21.40       13.89      6.06 o 
   6   2  17       53.96       56.20      7.16 o 
   7   2  17        0.54       -5.16      6.02 o 
   8   2  17        1.41       -6.20      6.20 o 
   9   2  17        1.61        4.53      7.53 o 
   1   3  17        9.82       12.60      6.57 o 
   2   3  17      461.28      439.71     20.15 o 
   3   3  17        3.93       -3.85      3.85 o 
   4   3  17       57.20       52.29     11.84 o 
   5   3  17       19.99       18.09      5.90 o 
   6   3  17      161.81      158.09      9.80 o 
   7   3  17       85.87       97.90      6.82 o 
   8   3  17        4.36        9.13      7.05 o 
   0   4  17      186.43      202.36     16.96 o 
   1   4  17       99.79       69.73      8.88 o 
   2   4  17       27.71       12.47      7.50 o 
   3   4  17       24.52       23.83      8.40 o 
   4   4  17        9.12       15.29     11.41 o 
   5   4  17       43.05       50.48     10.33 o 
   6   4  17        1.85        1.83     10.48 o 
   7   4  17       25.07       29.11     12.79 o 
   8   4  17        1.22       12.79     16.96 o 
   1   5  17      105.15      126.86     10.11 o 
   2   5  17        0.35        4.71      8.53 o 
   3   5  17      326.43      315.33     15.45 o 
   4   5  17        3.97       -9.15      9.15 o 
   5   5  17      105.27      102.26     12.30 o 
   6   5  17       14.50       10.43     11.82 o 
   7   5  17       86.86       89.65     15.84 o 
   8   5  17        4.55       17.15     13.69 o 
   0   6  17      183.96      197.38     14.29 o 
   1   6  17        5.14        6.97      7.18 o 
   2   6  17      153.96      150.94     11.10 o 
   3   6  17        2.13       -1.38      8.02 o 
   4   6  17      167.76      174.38     14.75 o 
   5   6  17      395.31      399.27     19.00 o 
   6   6  17        8.72       23.00     11.11 o 
   7   6  17       91.84       82.59     16.33 o 
   1   7  17      454.27      455.38     16.90 o 
   2   7  17        2.97        2.20      7.47 o 
   3   7  17      188.06      211.45     13.39 o 
   4   7  17       69.58       51.32     10.15 o 
   5   7  17      325.13      293.98     17.56 o 
   6   7  17        1.51       -7.64     10.00 o 
   0   8  17      130.78      159.81     15.16 o 
   1   8  17       14.55        3.13      9.24 o 
   2   8  17        0.20        1.86      9.35 o 
   3   8  17      143.98      152.83     15.91 o 
   4   8  17        0.93       16.17     11.20 o 
   5   8  17       43.97       59.76     14.19 o 
   1   9  17      393.31      417.67     43.49 o 
   2   9  17        0.96        0.68     10.09 o 
   3   9  17      152.17      159.57     19.72 o 
   4   9  17       15.09       10.36     14.00 o 
   0  10  17        2.13       -6.10     19.94 o 
   1  10  17       18.79        8.64     14.41 o 
   2  10  17        9.11        1.46     11.43 o 
   0   0  18     2930.46     2811.51     79.65 o 
   1   0  18      548.94      515.58     22.23 o 
   2   0  18      137.82      185.99     27.67 o 
   3   0  18       36.04       22.24      9.01 o 
   4   0  18     1427.57     1398.39     32.83 o 
   5   0  18      158.67      155.83     13.42 o 
   6   0  18      476.74      504.48     21.10 o 
   7   0  18       47.37       39.20     10.93 o 
   8   0  18      373.21      383.72     20.06 o 
   1   1  18      138.90      138.39      9.53 o 
   2   1  18      136.98      160.52      9.99 o 
   3   1  18      227.55      218.39     10.46 o 
   4   1  18      223.59      244.26     10.43 o 
   5   1  18       54.27       56.80      8.50 o 
   6   1  18      448.39      455.48     14.14 o 
   7   1  18       14.83        9.95      8.07 o 
   8   1  18      402.87      441.44     14.86 o 
   0   2  18      120.18      136.55     12.11 o 
   1   2  18        0.19       -5.40      5.40 o 
   2   2  18     1617.26     1595.26     30.50 o 
   3   2  18       75.26       65.38      7.17 o 
   4   2  18      125.13      142.98      8.28 o 
   5   2  18       30.94       36.66      6.55 o 
   6   2  18      660.22      689.21     16.10 o 
   7   2  18       30.46       34.05      7.23 o 
   8   2  18      174.51      176.80     13.33 o 
   1   3  18      301.62      290.30     17.50 o 
   2   3  18       24.25       12.33      7.60 o 
   3   3  18        5.29        6.28      9.94 o 
   4   3  18      393.55      374.28     25.00 o 
   5   3  18       30.26       45.29     10.69 o 
   6   3  18      128.12      143.61     13.65 o 
   7   3  18       11.42        0.09      6.05 o 
   8   3  18      164.18      185.14     18.09 o 
   0   4  18      823.34      772.01     33.22 o 
   1   4  18       17.36       -0.19      9.85 o 
   2   4  18       62.88       71.94      9.67 o 
   3   4  18       12.76       11.63      8.26 o 
   4   4  18      554.51      619.57     25.28 o 
   5   4  18       16.64       19.04     10.09 o 
   6   4  18       49.61       67.48     13.05 o 
   7   4  18       17.21      -11.81     11.81 o 
   1   5  18       79.06       69.87     12.55 o 
   2   5  18       68.49       47.15      9.57 o 
   3   5  18       13.17       -1.52      9.07 o 
   4   5  18       61.70       72.76     10.77 o 
   5   5  18       46.83       28.56     14.73 o 
   6   5  18      374.51      402.67     23.24 o 
   7   5  18        5.48        7.37     13.24 o 
   0   6  18       71.04       92.67     19.23 o 
   1   6  18        2.21       11.01      9.45 o 
   2   6  18      393.51      403.38     23.63 o 
   3   6  18       52.95       45.02     10.44 o 
   4   6  18      128.24      125.68     13.26 o 
   5   6  18       27.97       28.67     13.93 o 
   6   6  18      139.05      172.52     19.15 o 
   1   7  18        1.87        2.98     10.16 o 
   2   7  18       17.41        7.69      9.61 o 
   3   7  18        2.52        5.54      8.16 o 
   4   7  18      247.81      251.66     14.81 o 
   5   7  18        4.17       -0.69     10.14 o 
   6   7  18       98.96      108.88     14.70 o 
   0   8  18      228.74      222.09     38.45 o 
   1   8  18       75.86       75.47     12.71 o 
   2   8  18      141.03      142.79     14.20 o 
   3   8  18       35.44       37.02     19.71 o 
   4   8  18       91.21      111.18     21.12 o 
   5   8  18       32.76       36.76     16.84 o 
   1   9  18       24.52       26.85     16.51 o 
   2   9  18      114.29      120.35     15.55 o 
   3   9  18        3.73        0.75     10.75 o 
   1   1  19        0.36        1.89      6.56 o 
   2   1  19       50.18       44.59      7.78 o 
   3   1  19        2.10       -0.08      6.34 o 
   4   1  19       25.08       19.03      6.35 o 
   5   1  19       12.80       14.08      6.50 o 
   6   1  19        2.65       -0.79      6.45 o 
   7   1  19       68.91       73.40      8.72 o 
   8   1  19        1.62       -0.50      7.22 o 
   0   2  19       14.09        9.28      9.56 o 
   1   2  19        7.62        7.87      5.95 o 
   2   2  19       36.97       39.77      6.62 o 
   3   2  19        0.00       -4.19      6.95 o 
   4   2  19        0.53       -0.18      5.46 o 
   5   2  19       46.03       41.24      6.75 o 
   6   2  19        4.04        2.04      6.18 o 
   7   2  19       90.71      113.52      9.39 o 
   1   3  19      103.22      117.68     32.15 o 
   2   3  19       54.95       38.50     11.30 o 
   3   3  19        0.03        3.89     10.25 o 
   4   3  19        5.91       -1.40      9.07 o 
   5   3  19       90.52       92.41     12.35 o 
   6   3  19      134.97      126.44     13.57 o 
   7   3  19      159.14      176.17     17.82 o 
   0   4  19      263.46      250.44     21.88 o 
   1   4  19        8.35       -9.74      9.74 o 
   2   4  19        0.01       -9.17      9.21 o 
   3   4  19        8.44        3.02      8.12 o 
   4   4  19       21.17       17.54     11.83 o 
   5   4  19       24.23       32.34     10.86 o 
   6   4  19        1.49        1.69     11.95 o 
   7   4  19       52.28       55.89     14.52 o 
   1   5  19      326.14      301.68     22.03 o 
   2   5  19        6.21        2.19     11.26 o 
   3   5  19      367.72      354.70     17.02 o 
   4   5  19       33.27       31.82     10.56 o 
   5   5  19      276.33      262.39     16.54 o 
   6   5  19       87.59       87.40     16.19 o 
   0   6  19      140.26      158.62     29.70 o 
   1   6  19        0.10        1.10      9.66 o 
   2   6  19      183.38      193.18     17.93 o 
   3   6  19       14.84       11.02      9.27 o 
   4   6  19       26.57       24.27     10.49 o 
   5   6  19      280.55      282.30     17.85 o 
   6   6  19       30.89       25.31     11.46 o 
   1   7  19      548.02      492.10     21.61 o 
   2   7  19       11.00        5.63     10.88 o 
   3   7  19      707.87      724.53     22.83 o 
   4   7  19       25.76       26.29      9.76 o 
   5   7  19      193.29      195.18     14.78 o 
   0   8  19      273.37      265.55     26.51 o 
   1   8  19        1.94      -10.58     10.58 o 
   2   8  19        4.41        4.59     11.11 o 
   3   8  19      105.96       88.19     12.26 o 
   1   9  19      527.32      582.54     61.85 o 
   0   0  20     1392.92     1451.07     54.32 o 
   1   0  20       44.37       34.67     19.17 o 
   2   0  20     1224.41     1089.77     65.10 o 
   3   0  20      125.13      119.93     12.62 o 
   4   0  20      347.71      342.41     23.02 o 
   5   0  20      262.73      262.23     16.90 o 
   6   0  20      127.07      144.76     14.25 o 
   7   0  20      531.93      563.58     23.53 o 
   1   1  20      578.46      609.10     16.96 o 
   2   1  20      235.45      263.49     12.14 o 
   3   1  20      192.59      193.56     10.50 o 
   4   1  20      190.62      183.66      9.85 o 
   5   1  20       29.93       19.10      6.88 o 
   6   1  20       18.20       18.10      7.24 o 
   7   1  20       21.51       23.48      7.93 o 
   0   2  20     1086.78      988.38     28.14 o 
   1   2  20        5.59       -4.80      5.59 o 
   2   2  20      550.98      546.14     14.33 o 
   3   2  20        0.42       -1.01      6.86 o 
   4   2  20      417.28      404.27     14.34 o 
   5   2  20      331.05      359.58     12.39 o 
   6   2  20      346.10      362.70     12.54 o 
   7   2  20        0.43       -5.91      6.24 o 
   1   3  20      196.37      216.62     16.87 o 
   2   3  20       12.79       32.46     13.95 o 
   3   3  20       40.15       49.61     12.70 o 
   4   3  20        3.67        0.87      9.26 o 
   5   3  20        5.48        3.46     10.32 o 
   6   3  20      135.11      142.28     14.53 o 
   7   3  20       53.31       49.01     14.33 o 
   0   4  20      103.28      104.12     17.64 o 
   1   4  20        0.59       -9.31      9.79 o 
   2   4  20      364.12      365.64     20.94 o 
   3   4  20        8.45       22.89     11.72 o 
   4   4  20      494.58      548.40     27.97 o 
   5   4  20      101.93       96.74     13.43 o 
   6   4  20      141.97      156.48     17.58 o 
   1   5  20       29.73       47.33     11.34 o 
   2   5  20       53.75       44.42     12.72 o 
   3   5  20       16.55       20.60     12.39 o 
   4   5  20       54.71       59.88     11.59 o 
   5   5  20       82.36       71.01     12.39 o 
   6   5  20       42.03       40.36     14.62 o 
   0   6  20      168.27      192.06     21.90 o 
   1   6  20        0.55       -2.29     10.35 o 
   2   6  20      232.83      261.04     25.22 o 
   3   6  20       76.63       81.04     13.37 o 
   4   6  20      222.77      198.26     19.68 o 
   5   6  20       15.86       18.50     11.17 o 
   1   7  20        7.09       -8.60     10.62 o 
   2   7  20       14.02        8.85     11.81 o 
   3   7  20      151.30      200.30     16.83 o 
   4   7  20        3.01       -7.66     15.42 o 
   0   8  20      280.06      300.25     26.72 o 
   1   8  20       23.51       22.76     12.25 o 
   2   8  20      127.92      113.43     15.09 o 
   1   1  21       26.63       42.51      7.68 o 
   2   1  21        0.25        4.05      6.32 o 
   3   1  21       15.44       17.86      6.89 o 
   4   1  21        0.48       -3.79      7.30 o 
   5   1  21       16.27       10.47      6.87 o 
   6   1  21       27.14       27.05      7.42 o 
   0   2  21        2.80       16.37      8.61 o 
   1   2  21       64.83       67.62      7.44 o 
   2   2  21       24.90       31.40      6.35 o 
   3   2  21       39.71       45.89     11.51 o 
   4   2  21        1.88       -1.14      5.68 o 
   5   2  21        1.19       -6.78      6.78 o 
   6   2  21        0.25       -5.95      5.95 o 
   1   3  21       83.50       78.96     13.60 o 
   2   3  21        0.68       -1.29     10.69 o 
   3   3  21       48.70       43.65     12.81 o 
   4   3  21       94.13      110.71     13.26 o 
   5   3  21       10.35       18.13     11.43 o 
   6   3  21       35.02       40.78     12.52 o 
   0   4  21      314.71      340.97     25.74 o 
   1   4  21       12.80        8.28     11.53 o 
   2   4  21       27.00       34.67     13.42 o 
   3   4  21      202.68      217.42     18.61 o 
   4   4  21        7.45       -1.35     11.64 o 
   5   4  21       17.16       25.45     11.79 o 
   1   5  21      187.10      180.81     15.36 o 
   2   5  21       46.45       65.43     24.31 o 
   3   5  21       67.16       42.95     14.20 o 
   4   5  21       65.19       55.81     14.80 o 
   5   5  21       41.37       35.61     14.65 o 
   0   6  21      243.82      262.00     35.86 o 
   1   6  21       58.27       66.28     13.07 o 
   2   6  21      152.92      129.57     19.24 o 
   3   6  21       20.63       15.87     11.73 o 
   4   6  21        0.95      -12.56     12.56 o 
   1   7  21       68.59       56.94     13.52 o 
   2   7  21        5.19       -2.21     11.48 o 
   0   0  22      826.83      865.66     42.01 o 
   1   0  22       55.28       54.27     12.47 o 
   2   0  22      492.24      514.57     43.38 o 
   3   0  22      515.75      538.78     33.15 o 
   4   0  22      116.58       79.69     12.33 o 
   5   0  22      159.33      175.70     16.36 o 
   1   1  22      805.91      889.87     27.69 o 
   2   1  22      241.29      256.98     11.81 o 
   3   1  22      333.00      377.12     17.24 o 
   4   1  22      128.11      127.86      9.34 o 
   5   1  22       56.67       54.54      8.22 o 
   0   2  22      354.63      403.93     18.14 o 
   1   2  22      148.34      168.32      9.29 o 
   2   2  22      317.28      316.43     16.73 o 
   3   2  22        0.06       -5.26      5.26 o 
   4   2  22      202.84      235.44     15.02 o 
   5   2  22      223.84      223.12     10.24 o 
   1   3  22      268.29      314.75     29.64 o 
   2   3  22        1.37        6.16     11.58 o 
   3   3  22       61.95       54.31     13.65 o 
   4   3  22       36.17       17.51     11.51 o 
   5   3  22      210.11      203.18     16.46 o 
   0   4  22       32.61       28.12     25.48 o 
   1   4  22       37.26       25.84     20.55 o 
   2   4  22      120.66      123.31     17.20 o 
   3   4  22       13.68       10.77     12.72 o 
   4   4  22      136.37      142.61     15.30 o 
   1   5  22       16.92       13.30     13.35 o 
   2   5  22       12.52       15.13     13.15 o 
   3   5  22      139.15      122.18     17.28 o 
   0   6  22       45.70       53.77     26.65 o 
   1   6  22        0.08      -10.35     10.35 o 
   2   6  22       20.01       -6.90     11.48 o 
   1   1  23       15.18       21.59      7.64 o 
   2   1  23       15.40       21.41      8.69 o 
   3   1  23       12.09        3.36      6.89 o 
   4   1  23        1.33       -6.53      6.53 o 
   0   2  23        2.80        7.20     13.07 o 
   1   2  23       13.58       23.77      7.64 o 
   2   2  23       22.39       13.95      5.76 o 
   3   2  23       70.78       75.12      7.14 o 
   4   2  23        1.31       -6.11      6.14 o 
   1   3  23       83.72       92.64     19.01 o 
   2   3  23        0.43       -9.31     11.58 o 
   3   3  23       42.67       41.50     13.65 o 
   4   3  23        0.18       -8.38     10.48 o 
   0   4  23      398.10      416.22     29.72 o 
   1   4  23       38.57       19.39     13.18 o 
   2   4  23       22.84       15.76     18.18 o 
   3   4  23       52.22       60.25     15.23 o 
   1   5  23       73.28       77.44     14.05 o 
   0   0  24       18.94      -13.94     13.94 o 
   1   0  24       17.41       16.09     11.05 o 
   2   0  24      204.78      211.78     17.40 o 
   3   0  24      106.45       98.09     13.23 o 
   1   1  24      387.57      405.20     21.04 o 
   2   1  24        0.01       -8.33      8.33 o 
   3   1  24      189.00      189.67     10.77 o 
   0   2  24      151.75      167.94     27.26 o 
   1   2  24       11.75        2.33     11.75 o 
   2   2  24      178.75      177.14     17.50 o 
   1   3  24      190.45      246.27     20.36 o 
   2   3  24       95.90       80.92     15.45 o 
                                                 
